# Supplementary material for: N′-(2-Hy­droxy-3,5-diiodo­benzyl­idene)-2-methyl­benzohydrazide
Source: Acta Crystallogr Sect E Struct Rep Online. 2010 Dec 18;67(Pt 1):o166. doi: 10.1107/S1600536810052050 (PMC3050158; doi:10.1107/S1600536810052050)
Supplement: Supplementary file 2 [file e-67-0o166-Isup2.hkl]

# 
# h,k,l, Fc-squared, Fo-squared, sigma(Fo-squared) and status flag 
# 
data_I
_shelx_title ' A in P2(1)' 
_shelx_refln_list_code          4 
_shelx_F_calc_maximum      343.79 
_exptl_crystal_F_000       952.00 
_reflns_d_resolution_high  0.7828 
 
loop_ 
 _symmetry_equiv_pos_as_xyz 
 'x, y, z' 
 '-x, y+1/2, -z' 
 
_cell_length_a     9.6583 
_cell_length_b    11.7228 
_cell_length_c    14.7323 
_cell_angle_alpha  90.000 
_cell_angle_beta   93.216 
_cell_angle_gamma  90.000 
 
_shelx_F_squared_multiplier     1.000 
 
loop_ 
 _refln_index_h 
 _refln_index_k 
 _refln_index_l 
 _refln_F_squared_calc 
 _refln_F_squared_meas 
 _refln_F_squared_sigma 
 _refln_observed_status 
   8  -7   0      114.86      176.80     88.40 o 
   9  -7   0      528.93      767.59    139.07 o 
   5  -6   0      100.84       50.67     36.65 o 
   6  -6   0     1283.65     1577.43     93.61 o 
   7  -6   0      104.04       89.79     40.48 o 
   8  -6   0      525.57      757.89    130.45 o 
   9  -6   0     1026.98      819.34    139.07 o 
   3  -5   0    11480.29    11550.51    424.76 o 
   4  -5   0     7524.29     7964.16    240.95 o 
   5  -5   0       83.43       66.18     29.51 o 
   6  -5   0     2448.83     2526.55    119.86 o 
   7  -5   0      776.51      725.54    102.42 o 
   8  -5   0      814.94      921.46     87.29 o 
   9  -5   0      824.24      950.86    149.85 o 
  10  -5   0        6.14       50.67     64.68 o 
   2  -4   0    14594.36    14675.86    509.93 o 
   3  -4   0     3955.70     3916.53    127.56 o 
   4  -4   0    15340.27    15910.18    420.67 o 
   5  -4   0      364.82      322.33     42.86 o 
   6  -4   0     3859.00     3774.45    151.01 o 
   7  -4   0     1730.52     1752.23    142.31 o 
   8  -4   0     2010.47     1921.22    114.20 o 
   9  -4   0      120.07       51.69     43.00 o 
  10  -4   0       50.05      129.37     80.86 o 
   2  -3   0    28710.90    29017.31    703.23 o 
   3  -3   0     6572.90     6893.45    196.81 o 
   4  -3   0     1097.22     1090.85    138.53 o 
   5  -3   0     2476.74     2509.14    107.41 o 
   6  -3   0     2912.27     2730.67    129.91 o 
   7  -3   0     2168.55     2116.05    113.13 o 
   8  -3   0     1721.70     1669.59    110.06 o 
   9  -3   0      513.55      534.95     77.96 o 
  10  -3   0      171.24      107.73     50.95 o 
  11  -3   0       99.07      171.41     89.48 o 
   1  -2   0     2790.05     2882.78    112.12 o 
   2  -2   0     1652.62     1802.39     64.31 o 
   3  -2   0     9922.82     9470.82    484.60 o 
   4  -2   0     8006.00     7991.78    231.20 o 
   5  -2   0     2842.50     2895.74    117.03 o 
   6  -2   0     5416.53     5175.23    182.91 o 
   7  -2   0     2327.68     2305.75    116.60 o 
   8  -2   0      766.03      997.14     89.62 o 
   9  -2   0      480.13      425.33     68.60 o 
  10  -2   0      444.63      569.34     83.67 o 
  11  -2   0      221.92      175.73     99.18 o 
   1  -1   0      827.08      786.83     29.47 o 
   2  -1   0       85.14      100.40     15.52 o 
   3  -1   0     2247.09     2091.52     77.48 o 
   4  -1   0     9279.57     9667.77    267.91 o 
   5  -1   0    24540.12    24264.66    620.52 o 
   6  -1   0     3090.10     2949.21    152.55 o 
   7  -1   0     1226.62     1165.21     85.33 o 
   8  -1   0     1460.76     1215.60    116.43 o 
   9  -1   0      925.14     1024.13     95.24 o 
  10  -1   0     1404.63     1580.44    121.84 o 
  11  -1   0       46.70       64.68     81.93 o 
  12  -1   0        6.13      121.82     87.32 o 
   1   0   0        5.58       15.09      6.47 o 
   2   0   0     4219.20     4361.70    135.30 o 
   3   0   0      752.46      737.98     40.32 o 
   4   0   0     3716.60     3803.13    139.07 o 
   5   0   0     8159.37     7678.13    230.16 o 
   6   0   0      487.37      360.85    108.89 o 
   7   0   0       31.49       26.77     30.70 o 
   8   0   0     1296.05     1310.09     94.03 o 
   9   0   0      657.00      742.91    109.96 o 
  10   0   0     2145.34     2115.72    133.69 o 
  11   0   0       26.72       11.32     41.93 o 
  12   0   0      141.11      123.98     87.32 o 
   1   1   0      933.04      946.50     31.91 o 
   2   1   0      270.37      264.35     32.34 o 
   3   1   0     2244.72     2079.69    135.30 o 
   4   1   0     9384.06     9540.65    392.42 o 
   5   1   0    24592.32    25036.97    634.99 o 
   6   1   0     3104.83     3031.00    123.32 o 
   7   1   0     1238.00     1275.61    125.06 o 
   8   1   0     1488.43     1557.43    102.66 o 
   9   1   0      963.61     1060.01    113.74 o 
  10   1   0     1418.21     1707.32    132.60 o 
  11   1   0       43.86       11.75     77.08 o 
  12   1   0        5.66       70.07     81.93 o 
   0   2   0     2168.89     2342.66     99.18 o 
   1   2   0     3066.25     2944.63     79.69 o 
   2   2   0     1922.13     1977.87     66.97 o 
   3   2   0     9810.73     9627.34    255.76 o 
   4   2   0     7711.45     7862.59    223.34 o 
   5   2   0     2886.49     2693.37    107.77 o 
   6   2   0     5382.85     5225.99    179.47 o 
   7   2   0     2332.14     2479.39    117.47 o 
   8   2   0      744.29      719.66     73.83 o 
   9   2   0      441.74      419.12     67.46 o 
  10   2   0      427.78      469.02     76.41 o 
  11   2   0      244.32      286.77    102.42 o 
  12   2   0       69.43       87.32     84.09 o 
   1   3   0    52288.50    51213.73   1098.43 o 
   2   3   0    29019.34    28845.43    696.72 o 
   3   3   0     6409.01     6644.86    187.85 o 
   4   3   0     1202.16     1203.78     62.38 o 
   5   3   0     2388.21     2220.49    142.31 o 
   6   3   0     2866.04     2758.01    127.21 o 
   7   3   0     2134.85     2180.74    184.35 o 
   8   3   0     1764.45     1653.20    102.88 o 
   9   3   0      539.80      507.11     70.26 o 
  10   3   0      182.36      127.02     53.22 o 
  11   3   0       95.14      160.63     89.48 o 
  12   3   0       67.73      244.72    104.57 o 
   0   4   0     7416.50     7479.69    291.08 o 
   1   4   0      488.12      409.80     36.20 o 
   2   4   0    14185.32    14017.98    293.11 o 
   3   4   0     4065.08     3760.62    121.95 o 
   4   4   0    15586.93    15945.16    322.06 o 
   5   4   0      357.80      341.60     50.13 o 
   6   4   0     3821.05     3791.13    145.98 o 
   7   4   0     1751.98     1748.21     97.78 o 
   8   4   0     1960.79     1992.15    114.23 o 
   9   4   0      109.15      119.00     51.21 o 
  10   4   0       45.96       61.98     46.12 o 
  11   4   0      401.54      344.98    106.73 o 
   1   5   0     8026.48     8460.40    236.69 o 
   2   5   0     1000.72     1029.06     42.81 o 
   3   5   0    11690.46    11701.09    257.95 o 
   4   5   0     7798.45     7741.41    227.62 o 
   5   5   0       79.04       54.69     27.71 o 
   6   5   0     2371.79     2321.02    110.68 o 
   7   5   0      781.92      834.03     75.82 o 
   8   5   0      842.22      830.43    202.68 o 
   9   5   0      885.13      774.91     85.50 o 
  10   5   0        9.04       28.03     53.90 o 
  11   5   0       36.72      210.22     88.40 o 
   0   6   0      943.30     1024.17     92.71 o 
   1   6   0    23100.72    23495.61    591.93 o 
   2   6   0     5084.68     5196.21    129.23 o 
   3   6   0     1844.48     1954.95     69.49 o 
   4   6   0     2665.17     2658.71     89.62 o 
   5   6   0      101.69      101.33     57.14 o 
   6   6   0     1273.26     1474.25     88.40 o 
   7   6   0       96.55      109.62     92.71 o 
   8   6   0      506.68      474.33     66.81 o 
   9   6   0     1019.03      861.38    134.76 o 
  10   6   0       16.28       64.68     61.45 o 
  11   6   0      248.82      288.74     69.82 o 
   1   7   0      964.87     1104.66     76.98 o 
   2   7   0      108.63       79.87     36.57 o 
   3   7   0       97.67      153.30     41.14 o 
   4   7   0     5728.68     5625.08    197.28 o 
   5   7   0     2525.28     2524.62    362.23 o 
   6   7   0     3140.91     2950.70    201.60 o 
   7   7   0      192.07      335.28     88.40 o 
   8   7   0      101.73      135.84     70.07 o 
   9   7   0      489.74      474.35    111.04 o 
  10   7   0      121.45      114.28     78.70 o 
   0   8   0     7110.54     7355.72    334.20 o 
   1   8   0      365.41      426.23     63.61 o 
   2   8   0     1983.48     2006.96    106.10 o 
   3   8   0     2054.90     1977.65    106.34 o 
   4   8   0      209.10      219.15     51.11 o 
   5   8   0      679.64      694.91     94.87 o 
   6   8   0      214.44      155.43     71.15 o 
   7   8   0      442.71      440.19     70.85 o 
   8   8   0      242.49      283.53     97.03 o 
   9   8   0      255.23      159.56     84.09 o 
  10   8   0       43.40       86.25     66.84 o 
   1   9   0       46.41       26.25     44.59 o 
   2   9   0     3841.06     3739.97    160.63 o 
   3   9   0     1023.15      987.15    106.73 o 
   4   9   0      206.36      162.74     52.45 o 
   5   9   0     1109.54     1121.79    197.29 o 
   6   9   0      106.34       96.50     47.95 o 
   7   9   0      464.67      366.00     70.02 o 
   8   9   0      513.07      692.34    150.39 o 
   9   9   0       86.55      212.38     88.40 o 
   0  10   0      902.10     1113.65    136.92 o 
   1  10   0      113.64      134.22     53.87 o 
   2  10   0      909.07     1019.05     92.20 o 
   3  10   0     1392.19     1490.19    106.52 o 
   4  10   0       22.90       13.04     43.83 o 
   5  10   0       46.66       82.76     47.65 o 
   6  10   0       55.77       54.44     48.50 o 
   7  10   0      331.30      344.65     70.49 o 
   8  10   0      108.46      226.40     86.25 o 
   9  10   0        7.53      140.15     74.39 o 
   1  11   0        8.46        7.53     50.30 o 
   2  11   0     1903.92     1927.24    121.86 o 
   3  11   0      183.82      111.74     77.08 o 
   4  11   0       49.42      104.66     55.07 o 
   5  11   0       41.39        3.83     47.19 o 
   6  11   0       54.84       41.40     48.63 o 
   7  11   0      227.69      482.98    116.43 o 
   8  11   0      181.65      222.08     90.56 o 
   0  12   0      363.22      229.63     92.71 o 
   1  12   0       45.91       27.63     51.69 o 
   2  12   0      106.86      102.09     58.63 o 
   3  12   0      351.38      497.57     82.32 o 
   4  12   0       17.93       -7.09     46.12 o 
   5  12   0       51.95       83.34     54.50 o 
   6  12   0        3.33        6.31     52.29 o 
   7  12   0      147.67      225.32     84.09 o 
   1  13   0        3.42       27.17     54.79 o 
   2  13   0       42.25       44.16     55.63 o 
   3  13   0      145.76      124.97     62.53 o 
   4  13   0       78.49       56.70    102.96 o 
   5  13   0      150.96      109.49    146.08 o 
   6  13   0       51.04       53.90     71.15 o 
   0  14   0      125.71       37.73     80.86 o 
   1  14   0      195.32      168.68     67.03 o 
   2  14   0       18.15      -59.46     52.29 o 
   3  14   0        6.79      -62.53     75.47 o 
   4  14   0       21.20       41.10     56.43 o 
   5  -7   1      789.01      906.66     84.09 o 
   6  -7   1      744.47      953.02     97.03 o 
   7  -7   1      386.28      403.20     75.47 o 
   8  -7   1      598.77      596.70     85.71 o 
   9  -7   1      265.24      301.86     94.87 o 
  10  -7   1       58.46      118.59     93.79 o 
  -9  -6   1      279.82      211.30     72.23 o 
  -8  -6   1      904.95      880.32     93.25 o 
  -7  -6   1     2763.00     2850.16    134.73 o 
  -6  -6   1     2202.37     2480.93    117.24 o 
  -5  -6   1      539.64      580.01     71.15 o 
  -4  -6   1     4577.67     4702.57    211.30 o 
  -3  -6   1      787.22      834.43     62.53 o 
  -2  -6   1      573.10      582.16     44.20 o 
   2  -6   1     5735.23     6375.74    238.25 o 
   3  -6   1    12682.17    12650.15    458.18 o 
   6  -6   1     2052.56     2162.62    173.57 o 
   7  -6   1      367.74      360.08     94.87 o 
   8  -6   1      631.69      642.53    123.98 o 
   9  -6   1      342.75      381.64    118.59 o 
  10  -6   1       81.06       63.95     52.19 o 
  11  -6   1      112.56      252.27     97.03 o 
 -10  -5   1       14.30        2.16     46.36 o 
  -9  -5   1      174.71      204.68     56.92 o 
  -8  -5   1     1021.99      840.21     82.11 o 
  -7  -5   1      725.11      772.87     74.05 o 
  -6  -5   1     5119.03     5220.04    186.30 o 
  -5  -5   1      133.53      140.23     34.65 o 
  -4  -5   1     1407.94     1363.77     93.79 o 
  -3  -5   1      940.46      927.15     65.76 o 
  -2  -5   1    11660.27    12046.43    423.68 o 
   1  -5   1    21525.07    23237.94    756.81 o 
   2  -5   1     2085.57     2188.50     99.18 o 
   4  -5   1     6749.84     7094.82    326.66 o 
   5  -5   1      908.17      972.43    117.51 o 
   6  -5   1     2460.57     2435.38    185.43 o 
   7  -5   1      223.60      314.80     90.56 o 
   8  -5   1      590.77      505.62    113.20 o 
   9  -5   1      114.87      134.76     94.87 o 
  10  -5   1      182.32      159.56     94.87 o 
  11  -5   1      362.26      604.56     92.09 o 
 -11  -4   1       47.95      105.65     66.84 o 
 -10  -4   1      331.45      242.57     77.62 o 
  -9  -4   1     1152.08     1233.37    189.74 o 
  -8  -4   1      962.62      846.50    111.58 o 
  -7  -4   1      501.56      720.33     70.59 o 
  -6  -4   1     4059.90     4068.94    157.25 o 
  -5  -4   1     1321.83     1276.81    205.37 o 
  -4  -4   1    22840.71    24231.94    611.76 o 
  -3  -4   1      803.12      825.81     61.45 o 
  -2  -4   1      766.70      817.18     51.75 o 
  -1  -4   1     1861.29     1859.68     76.54 o 
   1  -4   1     2794.40     2939.91    118.59 o 
   2  -4   1     3516.99     3722.60    153.09 o 
   3  -4   1      397.77      394.58     63.61 o 
   4  -4   1     5502.73     5482.02    267.36 o 
   5  -4   1     1611.75     1659.78    124.52 o 
   6  -4   1    12202.85    12062.13    356.14 o 
   7  -4   1       21.66      -24.80     45.28 o 
   8  -4   1       53.63      136.92     73.31 o 
   9  -4   1      964.53     1055.44    158.48 o 
  10  -4   1      271.09      243.65     97.03 o 
  11  -4   1      500.33      615.86     96.57 o 
 -11  -3   1      182.89       64.68     70.07 o 
 -10  -3   1      730.38      681.67    100.80 o 
  -9  -3   1     1298.94     1259.89    106.03 o 
  -8  -3   1     2842.41     2606.55    134.31 o 
  -7  -3   1       31.98       32.58     57.14 o 
  -6  -3   1      130.28      140.07     40.35 o 
  -5  -3   1     2850.58     2577.63    107.70 o 
  -4  -3   1     7114.67     7183.86    225.32 o 
  -3  -3   1     7924.17     8145.66    224.06 o 
  -2  -3   1     5139.54     5875.52    224.24 o 
  -1  -3   1     5539.03     5638.34    200.52 o 
   1  -3   1   118188.98   107807.66   3604.01 o 
   2  -3   1     4079.87     4352.19    195.13 o 
   3  -3   1     4121.90     4336.02    208.07 o 
   4  -3   1     2299.49     2461.47    100.06 o 
   5  -3   1     3993.13     3746.50    171.95 o 
   6  -3   1     2844.08     2886.33    127.80 o 
   7  -3   1     1089.55     1090.00     85.28 o 
   8  -3   1      415.52      453.55     85.17 o 
   9  -3   1      443.35      452.79    115.35 o 
  10  -3   1      582.22      623.13    140.15 o 
  11  -3   1      421.75      243.65    105.65 o 
  12  -3   1       80.34       94.97     58.46 o 
 -12  -2   1      115.24       77.62     71.15 o 
 -11  -2   1       69.87        4.31     57.14 o 
 -10  -2   1      370.25      304.25     66.83 o 
  -9  -2   1      732.59      621.74     85.17 o 
  -8  -2   1     2511.05     2385.98    127.39 o 
  -7  -2   1     1327.77     1374.68     88.71 o 
  -6  -2   1      615.33      616.38     60.77 o 
  -5  -2   1    15202.21    14868.78    402.48 o 
  -4  -2   1     8645.66     8267.85    235.82 o 
  -3  -2   1    19576.39    19099.18    486.75 o 
  -2  -2   1     8971.26     9822.47    251.18 o 
  -1  -2   1      634.38      753.58     37.73 o 
   1  -2   1     7784.20     8072.83    251.73 o 
   2  -2   1    14729.53    13516.92    491.60 o 
   3  -2   1    11361.23    11304.33    492.68 o 
   4  -2   1     1112.19     1279.45     77.62 o 
   5  -2   1    15549.50    15397.09    419.47 o 
   6  -2   1     2782.81     2705.58    121.41 o 
   7  -2   1     3118.29     3087.73    139.83 o 
   8  -2   1     1529.55     1444.70    102.84 o 
   9  -2   1       54.12       76.54     66.84 o 
  10  -2   1      872.68     1043.58    173.57 o 
  11  -2   1      198.18      258.74    106.73 o 
  12  -2   1       43.08       69.04     66.30 o 
 -12  -1   1      343.47      259.82     90.56 o 
 -11  -1   1       12.63       32.34     42.73 o 
 -10  -1   1      945.68     1093.04    106.12 o 
  -9  -1   1      248.24      239.59     55.86 o 
  -8  -1   1      808.78      775.41    138.53 o 
  -7  -1   1     4847.01     4659.96    401.04 o 
  -6  -1   1      987.98     1050.35     72.01 o 
  -5  -1   1     6021.97     5854.50    187.09 o 
  -4  -1   1      152.95      179.74     27.32 o 
  -3  -1   1    36277.29    35323.74    852.83 o 
  -2  -1   1     2132.82     2144.23     68.99 o 
  -1  -1   1     3112.05     3368.99    128.29 o 
   0  -1   1     4377.80     4323.09    144.46 o 
   1  -1   1      730.60      642.21     21.14 o 
   2  -1   1    15960.32    15376.56    384.20 o 
   3  -1   1    20919.50    21048.74    526.00 o 
   4  -1   1      578.93      545.91     70.07 o 
   5  -1   1     5927.26     6160.60    197.92 o 
   6  -1   1       59.31       20.41     25.92 o 
   7  -1   1     6831.66     6956.82    404.28 o 
   8  -1   1     1070.81     1035.47    114.28 o 
   9  -1   1      509.92      477.36     70.68 o 
  10  -1   1       39.10       51.75     74.39 o 
  11  -1   1       94.60       57.14     66.84 o 
  12  -1   1      359.64      421.18    111.04 o 
 -12   0   1      101.43      132.60     77.62 o 
 -11   0   1      129.70      122.47     52.57 o 
 -10   0   1      140.15      238.18     62.01 o 
  -9   0   1      186.04       84.54     42.73 o 
  -8   0   1     1975.71     1939.34    110.06 o 
  -7   0   1     3459.79     3404.03    143.26 o 
  -6   0   1     3907.85     4239.12    154.61 o 
  -5   0   1     2658.27     2549.88     71.75 o 
  -4   0   1      783.78      858.42     31.63 o 
  -3   0   1     2996.45     2953.85     70.43 o 
  -2   0   1    60905.84    57786.94   1362.92 o 
  -1   0   1        5.58        9.70      6.47 o 
   1   0   1      187.17      232.37     14.42 o 
   2   0   1    84803.09    75346.16   1992.55 o 
   3   0   1     1493.64     1434.89     60.76 o 
   4   0   1     2870.34     2794.21    103.04 o 
   5   0   1      257.60      309.14     41.89 o 
   6   0   1     1581.91     1570.33    195.67 o 
   7   0   1     5796.50     5414.03    197.57 o 
   8   0   1     1965.62     1798.36    234.48 o 
   9   0   1      417.33      405.01     66.57 o 
  10   0   1      453.68      382.72    112.12 o 
  11   0   1       24.92       61.45     74.39 o 
  12   0   1       53.41      129.48     55.72 o 
 -12   1   1      360.79      344.96     73.23 o 
 -11   1   1       11.13      -26.70     40.35 o 
 -10   1   1      881.07      842.21    127.21 o 
  -9   1   1      255.88      231.26     90.56 o 
  -8   1   1      837.30      907.91     82.07 o 
  -7   1   1     4775.14     4747.74    256.58 o 
  -6   1   1      958.93      968.11     64.74 o 
  -5   1   1     5934.50     5805.09    183.72 o 
  -4   1   1      134.32      133.59     29.11 o 
  -3   1   1    36327.25    36465.70    877.93 o 
  -2   1   1     1708.47     1873.63     62.13 o 
  -1   1   1     3110.40     3281.29     88.81 o 
   0   1   1     4221.00     4367.47    107.77 o 
   1   1   1      644.84      634.71     30.73 o 
   2   1   1    15847.49    15872.46    392.17 o 
   3   1   1    21091.18    20603.02    511.84 o 
   4   1   1      626.79      589.33     43.43 o 
   5   1   1     5863.64     6083.65    210.23 o 
   6   1   1       42.21       12.78     23.29 o 
   7   1   1     6898.87     6725.60    228.45 o 
   8   1   1     1105.11     1171.00    171.95 o 
   9   1   1      518.97      462.18    142.31 o 
  10   1   1       53.71       -4.31     61.45 o 
  11   1   1       87.20      190.82     91.64 o 
  12   1   1      335.79      419.26     88.94 o 
 -12   2   1      102.32       92.16     54.79 o 
 -11   2   1       77.97      127.09     52.21 o 
 -10   2   1      359.98      354.19     70.85 o 
  -9   2   1      725.30      758.69     82.07 o 
  -8   2   1     2569.93     2463.46    125.11 o 
  -7   2   1     1375.67     1296.86     82.65 o 
  -6   2   1      625.82      592.10     78.16 o 
  -5   2   1    15317.62    14810.04    506.16 o 
  -4   2   1     8914.94     8789.24    245.08 o 
  -3   2   1    19661.04    19689.09    489.73 o 
  -2   2   1    10082.60    10826.69    275.19 o 
  -1   2   1      643.47      617.33     23.24 o 
   0   2   1    26595.12    26047.41    614.39 o 
   1   2   1     7857.61     8310.18    164.41 o 
   2   2   1    13387.38    13692.17    323.77 o 
   3   2   1    11257.75    11690.15    305.31 o 
   4   2   1     1112.27     1258.45     62.45 o 
   5   2   1    15368.44    14515.72    391.44 o 
   6   2   1     2735.20     2545.52    112.79 o 
   7   2   1     3128.46     3011.71    132.75 o 
   8   2   1     1540.23     1660.26    126.67 o 
   9   2   1       58.56       25.87     54.98 o 
  10   2   1      863.55      975.66    149.85 o 
  11   2   1      212.57      214.54    101.34 o 
  12   2   1       47.41       94.27     57.55 o 
 -12   3   1       16.92       42.86     49.21 o 
 -11   3   1      189.59      168.34     62.80 o 
 -10   3   1      744.20      651.42    105.65 o 
  -9   3   1     1349.32     1234.81    123.98 o 
  -8   3   1     2750.18     2734.41    133.77 o 
  -7   3   1       27.70        7.46     27.75 o 
  -6   3   1      150.93      212.73     67.38 o 
  -5   3   1     2881.02     2674.39    107.70 o 
  -4   3   1     7109.39     6856.85    328.27 o 
  -3   3   1     7973.83     8346.23    227.90 o 
  -2   3   1     5192.97     5583.80    155.72 o 
  -1   3   1     5610.03     5572.63    123.80 o 
   0   3   1    78022.42    73149.16   1700.26 o 
   1   3   1   117678.10   104496.78   1996.55 o 
   2   3   1     4078.06     4327.19     97.61 o 
   3   3   1     3982.46     4270.07    111.00 o 
   4   3   1     2538.00     2641.18     70.41 o 
   5   3   1     4087.29     3953.67    140.87 o 
   6   3   1     2837.72     2616.29    115.26 o 
   7   3   1     1057.89      957.26     75.50 o 
   8   3   1      398.86      294.82     54.89 o 
   9   3   1      462.42      431.23    100.26 o 
  10   3   1      574.91      636.07    128.29 o 
  11   3   1      408.69      322.34    101.34 o 
  12   3   1       76.06      107.56     61.36 o 
 -11   4   1       56.26      159.11    109.42 o 
 -10   4   1      337.57      291.77     64.41 o 
  -9   4   1     1048.83     1216.25    223.70 o 
  -8   4   1      929.34      816.28     78.11 o 
  -7   4   1      481.73      572.90     63.22 o 
  -6   4   1     3987.86     3736.69    144.97 o 
  -5   4   1     1268.57     1197.62     69.82 o 
  -4   4   1    22309.32    22462.94    569.45 o 
  -3   4   1      855.07      838.35     48.18 o 
  -2   4   1      856.01      767.52     34.52 o 
  -1   4   1     1817.00     1816.18     63.87 o 
   0   4   1      384.66      487.89     72.23 o 
   1   4   1     3056.98     3179.18     81.01 o 
   2   4   1     3636.45     3869.47     98.66 o 
   3   4   1      386.85      350.10     29.69 o 
   4   4   1     5563.17     5331.16    125.31 o 
   5   4   1     1721.82     1691.35     83.16 o 
   6   4   1    12245.64    11681.12    337.61 o 
   7   4   1       23.84      -16.52     25.89 o 
   8   4   1       49.80       35.58     52.83 o 
   9   4   1      979.46     1071.61    146.62 o 
  10   4   1      272.57      283.53     91.64 o 
  11   4   1      505.32      532.72     90.14 o 
 -11   5   1      220.04      257.65    150.39 o 
 -10   5   1       13.80        6.81     38.02 o 
  -9   5   1      226.95      203.16     52.98 o 
  -8   5   1     1055.79     1032.73     89.33 o 
  -7   5   1      690.50      674.66    114.28 o 
  -6   5   1     5049.76     4691.29    171.69 o 
  -5   5   1      139.51      189.77     44.74 o 
  -4   5   1     1431.13     1318.02     72.23 o 
  -3   5   1      901.89      969.83     45.50 o 
  -2   5   1    11784.84    11542.89    249.59 o 
  -1   5   1     2891.67     2842.34     75.61 o 
   0   5   1       99.88      211.41     44.20 o 
   1   5   1    21647.83    21433.77    441.84 o 
   2   5   1     2035.67     2088.86     66.45 o 
   3   5   1      834.75      936.20     37.49 o 
   4   5   1     6652.82     6567.89    182.10 o 
   5   5   1      899.16      785.92     95.95 o 
   6   5   1     2549.37     2553.96    172.49 o 
   7   5   1      223.18      172.49     66.84 o 
   8   5   1      602.25      502.38    100.26 o 
   9   5   1      108.10      125.06     64.68 o 
  10   5   1      184.16      215.03     61.36 o 
  11   5   1      357.93      362.46     80.00 o 
 -11   6   1       97.63      117.51     73.31 o 
 -10   6   1      122.02       94.11     51.69 o 
  -9   6   1      284.74      307.82     63.37 o 
  -8   6   1      932.68     1039.17     91.66 o 
  -7   6   1     2733.66     2793.70    132.22 o 
  -6   6   1     2307.10     2179.40    107.75 o 
  -5   6   1      526.08      604.81     56.92 o 
  -4   6   1     4521.39     4656.93    129.49 o 
  -3   6   1      751.41      707.99     41.26 o 
  -2   6   1      577.55      595.34     35.30 o 
  -1   6   1    15281.36    15554.68    409.31 o 
   0   6   1     1038.15     1129.80     69.75 o 
   1   6   1     8934.45     9430.29    268.70 o 
   2   6   1     5676.62     5974.97    146.98 o 
   3   6   1    12668.30    12440.79    276.97 o 
   4   6   1      341.67      359.58     29.18 o 
   5   6   1       80.12       39.98     35.58 o 
   6   6   1     2042.59     2034.33    157.40 o 
   7   6   1      353.97      350.37     86.25 o 
   8   6   1      636.46      670.63    104.03 o 
   9   6   1      354.15      459.35     73.90 o 
  10   6   1       90.32       46.07     45.00 o 
  11   6   1      110.88      237.78     69.99 o 
 -10   7   1       56.01       78.70     62.53 o 
  -9   7   1       65.97      105.72     50.35 o 
  -8   7   1      170.50      133.01     47.86 o 
  -7   7   1     1009.78      894.96     95.41 o 
  -6   7   1     1752.15     1773.78     83.11 o 
  -5   7   1      226.83      282.71     38.49 o 
  -4   7   1      576.43      620.94     53.61 o 
  -3   7   1     2792.62     3013.21    145.00 o 
  -2   7   1     7239.11     7404.59    231.02 o 
  -1   7   1      225.59      199.53     41.84 o 
   0   7   1      787.49      877.93    101.88 o 
   1   7   1       46.85       39.22     31.91 o 
   2   7   1     1070.38     1013.77    143.92 o 
   3   7   1     1714.86     1623.94     91.86 o 
   4   7   1     3361.75     3504.60    168.18 o 
   5   7   1      800.10      867.72     59.15 o 
   6   7   1      741.99      683.13    104.57 o 
   7   7   1      386.61      373.70     61.52 o 
   8   7   1      582.91      470.22     70.88 o 
   9   7   1      262.13      278.14     94.87 o 
  10   7   1       49.19       64.68     66.84 o 
 -10   8   1        3.60       88.40     69.00 o 
  -9   8   1      128.61      183.27     83.01 o 
  -8   8   1       36.39      106.73     71.15 o 
  -7   8   1      912.16      871.45    100.80 o 
  -6   8   1      828.72      788.45    120.74 o 
  -5   8   1      283.33      372.23     60.17 o 
  -4   8   1     1559.25     1541.47     94.52 o 
  -3   8   1       83.95       78.22     57.68 o 
  -2   8   1     5043.29     4889.22    178.70 o 
  -1   8   1     3390.07     3344.93    140.46 o 
   0   8   1      717.67      778.58     73.17 o 
   1   8   1      934.17     1042.22     83.45 o 
   2   8   1     2088.38     2335.46    115.47 o 
   3   8   1     3086.49     3207.46    141.00 o 
   4   8   1     2048.58     2006.01    213.46 o 
   5   8   1      278.46      294.12     60.57 o 
   6   8   1      264.84      300.17     62.10 o 
   7   8   1      488.17      570.11     87.32 o 
   8   8   1      383.35      288.92     88.40 o 
   9   8   1      482.63      453.87    113.20 o 
  10   8   1      116.38      189.74     86.25 o 
  -9   9   1       99.22       87.32     69.00 o 
  -8   9   1      126.39      177.88     91.64 o 
  -7   9   1      519.76      493.51     76.59 o 
  -6   9   1      468.00      466.69     78.70 o 
  -5   9   1      203.82      164.52     59.29 o 
  -4   9   1       48.66      -17.38     37.68 o 
  -3   9   1     1027.15      994.80    193.51 o 
  -2   9   1     1156.39     1018.98    125.06 o 
  -1   9   1     3114.57     3155.97    142.40 o 
   0   9   1     3961.24     4169.62    167.66 o 
   1   9   1     1435.99     1399.54     97.69 o 
   2   9   1     1170.88     1292.26     97.50 o 
   3   9   1      494.23      500.91     93.25 o 
   4   9   1     1148.24     1009.56     90.63 o 
   5   9   1      428.76      396.12     69.17 o 
   6   9   1      158.88      212.91     57.56 o 
   7   9   1      295.06      321.18     66.67 o 
   8   9   1      101.68      144.29     51.79 o 
   9   9   1      393.03      416.01     79.18 o 
  -9  10   1       25.58       63.61     62.53 o 
  -8  10   1      203.36      244.72     93.79 o 
  -7  10   1       69.20       85.17     71.15 o 
  -6  10   1       33.22      119.34     53.06 o 
  -5  10   1     1649.03     1373.12    104.23 o 
  -4  10   1       31.68       71.02     81.93 o 
  -3  10   1      819.67      975.60     92.96 o 
  -2  10   1      368.46      386.26     74.39 o 
  -1  10   1      230.55      217.69     58.93 o 
   0  10   1      146.23      150.60     54.06 o 
   1  10   1       89.48       57.52    116.97 o 
   2  10   1       10.89       52.28     44.90 o 
   3  10   1       10.49      -31.46     41.14 o 
   4  10   1      308.52      303.53    119.13 o 
   5  10   1     1680.64     1438.15    158.48 o 
   6  10   1        6.90      -14.75     38.45 o 
   7  10   1      120.93      201.07     62.29 o 
   8  10   1       12.31       80.91     50.48 o 
   9  10   1       41.99      157.40     73.31 o 
  -8  11   1       74.94      101.34     81.93 o 
  -7  11   1       54.23       77.62     72.23 o 
  -6  11   1       38.47        4.31     58.22 o 
  -5  11   1      239.24      298.78     66.04 o 
  -4  11   1        3.56      -45.68     46.36 o 
  -3  11   1      119.90       89.37     71.69 o 
  -2  11   1        0.24      -48.35     41.08 o 
  -1  11   1      232.78      284.92     65.91 o 
   0  11   1     1950.00     2101.72    162.79 o 
   1  11   1      208.08      255.18     65.01 o 
   2  11   1      572.11      400.38     89.48 o 
   3  11   1       43.76       13.48     45.57 o 
   4  11   1      191.04      141.98     83.55 o 
   5  11   1      233.69      242.68     63.65 o 
   6  11   1        9.72      -28.63     42.67 o 
   7  11   1       36.64       70.87     60.91 o 
   8  11   1       66.43      101.34     67.92 o 
  -7  12   1       17.39      111.04     70.07 o 
  -6  12   1      164.92      130.45     75.47 o 
  -5  12   1      445.36      476.51    117.51 o 
  -4  12   1       58.73       50.22     50.92 o 
  -3  12   1      146.46      129.02     60.43 o 
  -2  12   1      359.21      309.75     72.56 o 
  -1  12   1      407.07      377.28     73.94 o 
   0  12   1       31.07      -49.19     46.08 o 
   1  12   1        0.83      -66.29     44.19 o 
   2  12   1      250.85      193.93     85.71 o 
   3  12   1       25.49      -16.87     45.24 o 
   4  12   1       50.60       24.17     49.72 o 
   5  12   1      232.15      242.87    127.21 o 
   6  12   1      120.45      113.46     58.90 o 
   7  12   1       82.55      138.44     59.57 o 
  -6  13   1       74.28      209.15     88.40 o 
  -5  13   1       35.29       90.56     78.70 o 
  -4  13   1       33.11        6.02     56.40 o 
  -3  13   1       19.31      -37.55     48.40 o 
  -2  13   1      149.84       75.21     60.51 o 
  -1  13   1      318.72      241.65     71.45 o 
   0  13   1       34.94       80.96     58.90 o 
   1  13   1      165.75      188.48     65.38 o 
   2  13   1       10.00       -6.04     52.01 o 
   3  13   1      114.27       95.57     56.60 o 
   4  13   1      129.83      236.10     73.08 o 
   5  13   1        2.68        2.35     49.43 o 
   6  13   1       25.20       72.19     88.40 o 
  -4  14   1        6.28      -20.48     67.92 o 
  -3  14   1       31.90       14.14     57.37 o 
  -2  14   1       89.72       71.07     61.54 o 
  -1  14   1      124.72       71.71     60.86 o 
   0  14   1        7.02       25.31     55.59 o 
   1  14   1        4.58       28.86     58.17 o 
   2  14   1       61.24       20.09     55.56 o 
   3  14   1      132.43      151.90     69.60 o 
   4  14   1        0.82       -0.25     64.15 o 
   6  -7   2     3529.02     3447.69    194.05 o 
   7  -7   2      824.65      801.35     82.47 o 
   8  -7   2       23.96      -20.77     44.20 o 
   9  -7   2      155.70      214.46     60.62 o 
  10  -7   2       98.14       43.12     80.86 o 
 -11  -6   2       45.91       46.36     67.92 o 
 -10  -6   2       53.65       11.86     58.22 o 
  -9  -6   2     1547.90     1567.52    148.77 o 
  -8  -6   2       79.98       32.34     47.44 o 
  -7  -6   2     1743.57     1755.40    100.84 o 
  -6  -6   2     1637.27     1612.80    125.06 o 
  -5  -6   2      523.75      478.67     67.92 o 
  -4  -6   2     1978.91     2120.58    121.82 o 
  -3  -6   2      139.22      166.02     34.50 o 
  -2  -6   2     4675.14     4926.81    191.90 o 
  -1  -6   2     3036.06     3390.55    130.45 o 
   1  -6   2    46141.27    36709.59   1403.66 o 
   2  -6   2     6530.33     7098.06    271.68 o 
   3  -6   2     1547.37     1660.24     99.18 o 
   4  -6   2     1865.04     2033.25    116.43 o 
   5  -6   2      747.67      828.43     69.86 o 
   6  -6   2     1832.08     1956.96    106.63 o 
   7  -6   2       77.27      114.07     44.66 o 
   8  -6   2      758.37      775.11    205.37 o 
   9  -6   2      122.15       90.65     50.40 o 
  10  -6   2      159.96      180.91     61.36 o 
  11  -6   2      243.78      178.55     90.02 o 
 -11  -5   2       37.60      116.43     69.00 o 
 -10  -5   2       82.64       10.78     57.14 o 
  -9  -5   2      465.47      467.89     92.71 o 
  -8  -5   2      239.32      226.99     50.16 o 
  -7  -5   2     1738.35     1746.45    100.95 o 
  -6  -5   2     1887.24     2027.17    150.39 o 
  -5  -5   2     3032.32     3073.86    121.62 o 
  -4  -5   2    10473.41    10805.56    409.67 o 
  -3  -5   2     1579.99     1537.34     89.48 o 
  -2  -5   2     2210.37     2164.78    101.34 o 
  -1  -5   2    14864.41    15908.10    540.12 o 
   0  -5   2     6063.72     6151.50    219.93 o 
   1  -5   2      205.83      274.91     39.89 o 
   2  -5   2       34.78       43.12     24.80 o 
   3  -5   2    12979.75    13166.55    493.76 o 
   4  -5   2      167.23      137.14     32.91 o 
   5  -5   2     2314.89     2204.92    104.28 o 
   6  -5   2     4098.20     4161.56    371.94 o 
   7  -5   2        5.00      -37.91     30.53 o 
   8  -5   2     1590.17     1632.55    115.35 o 
   9  -5   2      708.03      669.89     87.54 o 
  10  -5   2      209.89      351.02     71.73 o 
  11  -5   2      238.54      302.00     72.34 o 
 -11  -4   2      507.09      518.55    111.04 o 
 -10  -4   2      310.95      423.68     91.64 o 
  -9  -4   2      229.65      263.05     75.47 o 
  -8  -4   2      208.42      149.80     46.97 o 
  -7  -4   2      928.56     1209.91     86.75 o 
  -6  -4   2     5684.89     5884.77    199.98 o 
  -5  -4   2     3068.80     3105.52    120.33 o 
  -4  -4   2     1310.09     1521.23    181.12 o 
  -3  -4   2     1240.03     1231.16     78.70 o 
  -2  -4   2    24094.66    24884.16    847.37 o 
  -1  -4   2     4749.59     4580.75    175.73 o 
   0  -4   2       60.02       64.68     20.48 o 
   1  -4   2      692.50      886.18     59.29 o 
   2  -4   2      356.52      450.64     43.12 o 
   3  -4   2     4094.87     3901.86    131.65 o 
   4  -4   2     6961.01     6909.41    212.85 o 
   5  -4   2     2341.16     2230.97    102.84 o 
   6  -4   2      389.99      380.56     99.18 o 
   7  -4   2      707.18      945.47    135.84 o 
   8  -4   2     1799.72     1553.91    293.24 o 
   9  -4   2      482.81      515.43     79.05 o 
  10  -4   2      122.36      159.06     78.16 o 
  11  -4   2       47.86       36.89     51.55 o 
 -12  -3   2      100.61      108.89     74.39 o 
 -11  -3   2      459.70      411.83    102.42 o 
 -10  -3   2      598.18      452.79     94.87 o 
  -9  -3   2      389.72      421.80     66.83 o 
  -8  -3   2      190.11      175.80     48.38 o 
  -7  -3   2     5196.70     5079.61    190.06 o 
  -6  -3   2     6235.67     6203.79    207.65 o 
  -5  -3   2     1808.49     1998.04     91.24 o 
  -4  -3   2     1403.90     1494.10     70.36 o 
  -3  -3   2     1222.63     1239.00     67.92 o 
  -2  -3   2     5411.45     5252.39    200.52 o 
  -1  -3   2    28969.34    29619.07   1009.08 o 
   0  -3   2    21576.95    20940.56    761.12 o 
   1  -3   2     3771.14     4356.51    171.41 o 
   2  -3   2    12079.57    12101.71    318.62 o 
   3  -3   2    38596.53    36529.09   1505.53 o 
   4  -3   2     5465.33     5249.48    170.06 o 
   5  -3   2       92.88       54.98     48.51 o 
   6  -3   2       29.19       59.29     57.14 o 
   7  -3   2     1381.11     1185.88    144.46 o 
   8  -3   2     1750.07     1899.57    182.19 o 
   9  -3   2     1091.62     1075.79    101.02 o 
  10  -3   2       46.25      105.11     56.60 o 
  11  -3   2      117.27      163.87    103.50 o 
 -12  -2   2      171.02      182.19     87.32 o 
 -11  -2   2      441.79      634.99    117.51 o 
 -10  -2   2      541.79      597.25    109.96 o 
  -9  -2   2      156.68      231.58     56.27 o 
  -8  -2   2      304.63      265.22     54.88 o 
  -7  -2   2     4975.38     4563.72    174.67 o 
  -6  -2   2     4479.08     4396.48    163.05 o 
  -5  -2   2     4250.35     4237.69    149.85 o 
  -4  -2   2      601.97      615.88     45.43 o 
  -3  -2   2     7794.95     7983.91    168.19 o 
  -2  -2   2    33417.72    33948.20    637.64 o 
  -1  -2   2    27256.66    26646.05    616.20 o 
   0  -2   2     3443.85     3233.49    169.80 o 
   1  -2   2    24939.52    25223.94    691.46 o 
   2  -2   2     7425.27     7358.49    165.47 o 
   3  -2   2    21118.18    20888.73    521.62 o 
   4  -2   2     7449.24     6879.21    309.41 o 
   5  -2   2     3148.70     2764.19    178.96 o 
   6  -2   2     1415.64     1504.99    137.99 o 
   7  -2   2     1432.39     1470.50    161.71 o 
   8  -2   2     2347.61     2615.41    214.54 o 
   9  -2   2     1006.97     1020.94    155.24 o 
  10  -2   2       21.43       58.12     48.81 o 
  11  -2   2       27.38      115.11     59.84 o 
  12  -2   2      248.57      207.80     74.93 o 
 -12  -1   2      223.03      250.11     92.71 o 
 -11  -1   2      187.77      229.63     81.93 o 
 -10  -1   2      420.57      487.98     74.60 o 
  -9  -1   2      409.80      369.23     63.08 o 
  -8  -1   2     2805.11     2803.25    185.43 o 
  -7  -1   2     1758.79     1816.84    100.24 o 
  -6  -1   2     2372.56     2221.10    104.43 o 
  -5  -1   2    12219.15    12310.93    339.22 o 
  -4  -1   2     8230.49     8498.97    183.45 o 
  -3  -1   2    45234.45    43026.18    832.61 o 
  -2  -1   2    19189.60    19469.69    401.83 o 
  -1  -1   2     6433.13     6758.19    170.09 o 
   0  -1   2     7925.19     7532.68    576.77 o 
   1  -1   2     4236.84     4450.97    109.17 o 
   2  -1   2     2101.98     2232.74     59.96 o 
   3  -1   2     4522.39     4306.18    103.21 o 
   4  -1   2    10195.10    10628.76    425.84 o 
   5  -1   2     6766.60     6569.80    308.33 o 
   6  -1   2     2765.39     3054.19    196.21 o 
   7  -1   2     7470.79     7789.10    384.87 o 
   8  -1   2      409.79      281.38     99.18 o 
   9  -1   2      486.28      771.90    139.07 o 
  10  -1   2      674.80      730.34     93.75 o 
  11  -1   2       32.16       42.74     52.95 o 
  12  -1   2      139.57      176.33     67.07 o 
 -12   0   2       60.62       32.34     66.84 o 
 -11   0   2       25.91      126.13     67.92 o 
 -10   0   2     1545.79     1590.24    118.16 o 
  -9   0   2      188.61      203.89     58.22 o 
  -8   0   2     4229.35     4146.96    171.80 o 
  -7   0   2     1007.30      907.58    101.88 o 
  -6   0   2      691.58      708.87    113.74 o 
  -5   0   2     3451.95     3300.73     88.24 o 
  -4   0   2      544.16      590.56     27.67 o 
  -3   0   2     5396.13     5632.47    122.91 o 
  -2   0   2     4047.25     4259.83     92.74 o 
  -1   0   2      136.11      142.94     13.66 o 
   0   0   2    23086.38    19553.96   1154.62 o 
   1   0   2       33.83      110.82     16.46 o 
   2   0   2    85474.20    77455.87   1454.04 o 
   3   0   2       41.37       46.56     12.91 o 
   4   0   2    17345.73    17728.67    428.10 o 
   5   0   2     3118.58     3080.06    180.04 o 
   6   0   2      418.32      461.42     83.01 o 
   7   0   2     2401.83     2459.09    185.43 o 
   8   0   2      414.10      397.81    101.34 o 
   9   0   2      665.44      641.46    123.98 o 
  10   0   2      529.59      514.79     81.08 o 
  11   0   2       52.48       11.56     49.69 o 
  12   0   2      214.23      251.29     72.41 o 
 -12   1   2      238.82      183.27     85.17 o 
 -11   1   2      197.26      196.38     58.56 o 
 -10   1   2      455.44      633.20     83.59 o 
  -9   1   2      357.53      383.11     67.92 o 
  -8   1   2     2449.56     2452.47    124.62 o 
  -7   1   2     1702.49     1439.73     86.52 o 
  -6   1   2     2359.35     2472.97     76.91 o 
  -5   1   2    12204.89    12358.17    260.75 o 
  -4   1   2     8321.09     8698.74    185.05 o 
  -3   1   2    44999.38    44420.86    828.47 o 
  -2   1   2    19601.36    20294.21    385.59 o 
  -1   1   2     6476.85     6920.08    139.83 o 
   0   1   2     8008.75     7881.43    535.24 o 
   1   1   2     4254.05     4690.27     99.83 o 
   2   1   2     2090.05     2216.09     75.57 o 
   3   1   2     4601.58     4360.11    102.24 o 
   4   1   2    10159.35    10712.62    267.62 o 
   5   1   2     6633.75     6408.09    292.16 o 
   6   1   2     2834.37     3000.29    185.43 o 
   7   1   2     7411.09     7018.28    344.98 o 
   8   1   2      407.93      520.71    106.73 o 
   9   1   2      470.31      644.69    126.13 o 
  10   1   2      681.94      733.27     93.31 o 
  11   1   2       30.90       50.82     66.84 o 
  12   1   2      136.44      134.05     81.93 o 
 -12   2   2      152.63       53.90     74.39 o 
 -11   2   2      447.89      362.63     74.05 o 
 -10   2   2      606.09      628.23     82.33 o 
  -9   2   2      195.51      228.40     55.17 o 
  -8   2   2      401.87      393.18     57.87 o 
  -7   2   2     5110.33     4869.83    179.89 o 
  -6   2   2     4536.20     4392.36    118.41 o 
  -5   2   2     4232.72     4137.79    108.82 o 
  -4   2   2      663.92      681.29     34.75 o 
  -3   2   2     7831.17     8193.74    173.52 o 
  -2   2   2    32213.98    33126.54    638.91 o 
  -1   2   2    27278.55    26589.19    441.10 o 
   0   2   2     3522.44     3478.56    105.93 o 
   1   2   2    24930.15    25832.24    491.91 o 
   2   2   2     8159.66     8371.66    167.57 o 
   3   2   2    21107.41    20325.72    404.37 o 
   4   2   2     7503.08     7311.52    191.41 o 
   5   2   2     3267.20     3198.02    209.15 o 
   6   2   2     1439.22     1682.88    131.53 o 
   7   2   2     1456.17     1436.00    134.76 o 
   8   2   2     2299.41     2318.94    182.19 o 
   9   2   2      986.67      877.55    135.84 o 
  10   2   2       27.69      150.82     57.88 o 
  11   2   2       25.83       91.37     57.10 o 
  12   2   2      254.72      219.25     74.93 o 
 -12   3   2      108.07       98.76    123.44 o 
 -11   3   2      444.25      405.54     75.71 o 
 -10   3   2      584.69      646.12    173.57 o 
  -9   3   2      419.52      492.54     70.26 o 
  -8   3   2      157.27      146.50     46.97 o 
  -7   3   2     5132.50     5033.42    143.54 o 
  -6   3   2     6272.76     6110.02    202.01 o 
  -5   3   2     1816.73     1741.79     83.81 o 
  -4   3   2     1235.04     1379.63     67.79 o 
  -3   3   2     1241.76     1331.43     60.43 o 
  -2   3   2     4963.03     4823.03    114.03 o 
  -1   3   2    28886.01    29931.45    585.32 o 
   0   3   2    21639.63    21721.59    390.26 o 
   1   3   2     3840.47     4099.55     84.25 o 
   2   3   2    11937.76    12325.42    247.98 o 
   3   3   2    38810.19    38791.14    883.83 o 
   4   3   2     5288.36     5174.10    123.76 o 
   5   3   2      131.67      108.89     46.36 o 
   6   3   2       44.38       83.01     49.59 o 
   7   3   2     1365.70     1324.96    127.21 o 
   8   3   2     1768.21     1536.26    147.70 o 
   9   3   2     1120.36     1054.82     98.99 o 
  10   3   2       44.59       31.61     46.43 o 
  11   3   2      116.94      101.28     57.92 o 
 -11   4   2      511.88      542.03     84.85 o 
 -10   4   2      291.96      327.09     89.48 o 
  -9   4   2      162.92      300.69     61.19 o 
  -8   4   2      252.92      185.19     46.50 o 
  -7   4   2      972.38     1070.72     80.89 o 
  -6   4   2     5835.64     5759.74    196.16 o 
  -5   4   2     3055.42     3110.99    121.71 o 
  -4   4   2     1411.05     1440.43     71.79 o 
  -3   4   2     1268.88     1297.66     50.69 o 
  -2   4   2    24663.86    24477.43    793.75 o 
  -1   4   2     4779.81     4706.08    110.78 o 
   0   4   2       45.20       37.08     18.96 o 
   1   4   2      635.11      726.38     29.94 o 
   2   4   2      387.31      404.33     25.22 o 
   3   4   2     3935.30     3901.19     97.45 o 
   4   4   2     6802.75     6933.25    158.31 o 
   5   4   2     2254.29     2309.44    330.97 o 
   6   4   2      397.38      408.07     53.64 o 
   7   4   2      701.54      719.53     71.83 o 
   8   4   2     1811.05     1737.86    158.48 o 
   9   4   2      485.65      505.11     74.66 o 
  10   4   2      139.13      157.16     57.56 o 
  11   4   2       43.89       80.45     53.55 o 
 -11   5   2       42.59       48.10     52.29 o 
 -10   5   2       94.23       76.72     46.60 o 
  -9   5   2      433.94      380.01     64.33 o 
  -8   5   2      214.93      261.47     81.93 o 
  -7   5   2     1786.72     1846.28    103.95 o 
  -6   5   2     2024.49     1962.04    101.15 o 
  -5   5   2     3061.22     2907.64    118.89 o 
  -4   5   2    10197.08    10191.32    235.17 o 
  -3   5   2     1518.17     1426.88     55.42 o 
  -2   5   2     2224.36     2204.32     68.41 o 
  -1   5   2    14837.09    15569.67    324.62 o 
   0   5   2     5995.86     6027.11    141.35 o 
   1   5   2      214.93      239.89     25.90 o 
   2   5   2       61.75      140.67     36.72 o 
   3   5   2    12928.37    13516.78    278.82 o 
   4   5   2      192.99      201.97     24.01 o 
   5   5   2     2279.27     2314.37    140.15 o 
   6   5   2     4083.43     4063.04    158.56 o 
   7   5   2       10.47        2.56     32.12 o 
   8   5   2     1593.91     1862.36    251.19 o 
   9   5   2      699.62      828.73     88.99 o 
  10   5   2      197.23      250.61     69.54 o 
  11   5   2      230.94      360.26     78.90 o 
 -11   6   2       55.48       63.31     50.69 o 
 -10   6   2       50.16       49.07     45.31 o 
  -9   6   2     1563.05     1329.98    109.65 o 
  -8   6   2       68.02       53.77     41.74 o 
  -7   6   2     1750.46     1777.71    104.99 o 
  -6   6   2     1602.30     1573.46     91.48 o 
  -5   6   2      517.35      521.28     45.96 o 
  -4   6   2     1902.56     1961.44     99.45 o 
  -3   6   2      133.00      172.03     24.65 o 
  -2   6   2     4634.48     4720.58    121.74 o 
  -1   6   2     3080.71     3415.29     92.37 o 
   0   6   2      696.59      707.23     92.18 o 
   1   6   2    46275.47    42252.07   2641.91 o 
   2   6   2     6557.87     6908.83    141.51 o 
   3   6   2     1600.42     1630.60     53.91 o 
   4   6   2     1852.63     1889.78     66.12 o 
   5   6   2      732.58      827.22     67.31 o 
   6   6   2     1803.05     1963.98    104.72 o 
   7   6   2       88.46       97.36     41.12 o 
   8   6   2      758.92      759.41    111.58 o 
   9   6   2      105.63      111.05     52.34 o 
  10   6   2      160.84      162.69     61.99 o 
  11   6   2      248.63      222.82     92.71 o 
 -10   7   2      114.68      139.07     78.70 o 
  -9   7   2      758.68      778.62     88.34 o 
  -8   7   2       84.44       37.27    101.88 o 
  -7   7   2      751.41      777.88     77.81 o 
  -6   7   2      192.92      245.08     39.81 o 
  -5   7   2     2944.81     2946.71    103.06 o 
  -4   7   2     7074.78     7262.18    183.68 o 
  -3   7   2     3469.19     3727.15    144.12 o 
  -2   7   2     1776.43     1683.05     89.48 o 
  -1   7   2      196.99      133.65     40.32 o 
   0   7   2      203.53      163.97     42.06 o 
   1   7   2      389.49      451.20     54.02 o 
   2   7   2      107.70      149.72     28.32 o 
   3   7   2      114.83      106.65     39.62 o 
   4   7   2      364.19      281.00     57.68 o 
   5   7   2      912.54      834.75     59.30 o 
   6   7   2     3534.04     3768.41    153.62 o 
   7   7   2      831.17      769.29     78.58 o 
   8   7   2       16.89       33.60     40.06 o 
   9   7   2      176.03      321.27     99.18 o 
  10   7   2       99.46      160.63     80.86 o 
 -10   8   2      140.56      187.59     87.32 o 
  -9   8   2      180.02      315.88     95.95 o 
  -8   8   2      366.06      304.02     95.95 o 
  -7   8   2       90.90      206.99     80.86 o 
  -6   8   2      361.35      446.27    107.27 o 
  -5   8   2      818.60      864.77    122.36 o 
  -4   8   2      822.28      889.91    149.31 o 
  -3   8   2      657.48      720.41     71.20 o 
  -2   8   2      329.18      286.04     53.54 o 
  -1   8   2      360.17      454.99     60.31 o 
   0   8   2     2952.81     3036.20    132.22 o 
   1   8   2     7155.68     7001.88    229.76 o 
   2   8   2     4554.31     4319.44    166.55 o 
   3   8   2      431.34      451.63     44.96 o 
   4   8   2       99.79       26.57     43.12 o 
   5   8   2     1073.66     1073.50     94.20 o 
   6   8   2      590.62      591.64     81.93 o 
   7   8   2      640.82      608.04    111.04 o 
   8   8   2       39.39      136.92     73.31 o 
   9   8   2       62.41       34.50     62.53 o 
  10   8   2       92.89       94.87     76.54 o 
  -9   9   2        9.03       20.48     61.45 o 
  -8   9   2      517.44      516.40    117.51 o 
  -7   9   2      143.89      242.57     97.03 o 
  -6   9   2      337.98      334.20     99.18 o 
  -5   9   2     1634.72     1751.95    109.90 o 
  -4   9   2      529.88      503.53     69.60 o 
  -3   9   2     1237.22     1162.03     88.70 o 
  -2   9   2      100.97      173.55     62.53 o 
  -1   9   2      521.13      687.31     74.25 o 
   0   9   2     2762.97     2713.27    221.54 o 
   1   9   2      511.04      507.29     69.17 o 
   2   9   2     2696.14     2520.36    126.64 o 
   3   9   2       13.26       14.98     33.57 o 
   4   9   2      627.77      627.84    126.13 o 
   5   9   2      308.36      374.80     77.08 o 
   6   9   2      298.72      313.80     66.30 o 
   7   9   2      784.16      786.44     93.79 o 
   8   9   2       33.05      156.54     61.99 o 
   9   9   2       72.21      116.72     52.21 o 
  -9  10   2       11.30       58.22     72.23 o 
  -8  10   2       15.25       98.10     72.23 o 
  -7  10   2       77.69       85.17     75.47 o 
  -6  10   2      118.91      115.35     74.39 o 
  -5  10   2     1073.29     1069.53    196.75 o 
  -4  10   2       35.26        7.21     44.74 o 
  -3  10   2      928.04     1076.63     97.35 o 
  -2  10   2      196.51      318.49     65.91 o 
  -1  10   2     2091.76     2133.66    122.72 o 
   0  10   2      383.49      418.14     69.32 o 
   1  10   2       75.58       88.01     51.75 o 
   2  10   2       96.75      158.53     55.84 o 
   3  10   2      329.15      379.74     48.91 o 
   4  10   2      162.13      180.25     56.79 o 
   5  10   2      634.97      608.53    116.43 o 
   6  10   2       48.08       77.06     88.94 o 
   7  10   2      349.88      322.40     84.63 o 
   8  10   2       32.13      100.17     54.79 o 
   9  10   2       56.11       49.72     59.83 o 
  -8  11   2       45.61       64.68     66.84 o 
  -7  11   2       58.80       23.72     66.84 o 
  -6  11   2      202.85      279.22     93.79 o 
  -5  11   2      346.97      313.72    100.26 o 
  -4  11   2       88.32       25.76     49.41 o 
  -3  11   2       87.28       52.29     51.08 o 
  -2  11   2      407.12      431.52     74.42 o 
  -1  11   2        8.30      -23.66     46.08 o 
   0  11   2      569.79      610.87     83.03 o 
   1  11   2        6.89       11.20     49.27 o 
   2  11   2      786.32      708.14    109.74 o 
   3  11   2       40.39      103.96     54.41 o 
   4  11   2      754.74      655.85    142.31 o 
   5  11   2      178.68      193.45     61.62 o 
   6  11   2       11.38       64.52     50.66 o 
   7  11   2      153.07      228.30    181.66 o 
   8  11   2       19.01      129.84     66.30 o 
  -7  12   2       56.45       91.64     85.17 o 
  -6  12   2       56.50       28.03     64.68 o 
  -5  12   2      204.10      394.58    115.35 o 
  -4  12   2       35.41      -70.07     63.61 o 
  -3  12   2      240.96      105.81     56.06 o 
  -2  12   2        3.43      -15.85     49.97 o 
  -1  12   2      836.97      791.98     95.73 o 
   0  12   2      654.91      716.20    109.96 o 
   1  12   2       40.46        2.64     50.51 o 
   2  12   2      417.95      423.13     56.23 o 
   3  12   2       78.45      116.40     56.40 o 
   4  12   2       42.16        4.65     47.65 o 
   5  12   2      211.90      143.61     57.87 o 
   6  12   2       27.50       50.34     71.69 o 
   7  12   2       66.30      114.16     71.15 o 
  -6  13   2        8.82      127.21     74.39 o 
  -5  13   2       42.25       12.94     69.00 o 
  -4  13   2      195.67      139.07     90.56 o 
  -3  13   2      103.89       47.30     58.17 o 
  -2  13   2        2.95        6.49     91.64 o 
  -1  13   2      125.37       68.10     57.25 o 
   0  13   2      104.96       57.60     58.33 o 
   1  13   2       12.50      -34.21     35.27 o 
   2  13   2       44.91       22.15     40.32 o 
   3  13   2        1.34      120.54     60.60 o 
   4  13   2       25.36      -27.64     78.70 o 
   5  13   2      148.79       74.55     58.93 o 
  -4  14   2       47.96       -9.70     72.23 o 
  -3  14   2        3.82      -45.28     70.07 o 
  -2  14   2       44.74        4.12     59.40 o 
  -1  14   2       65.18      102.17     66.31 o 
   0  14   2       12.48       10.34     41.56 o 
   1  14   2      272.24      172.76     51.74 o 
   2  14   2       20.11       49.00     58.02 o 
   3  14   2       16.46       45.41     64.15 o 
   4  14   2       12.20       11.33     52.53 o 
   6  -7   3      569.02      611.27     85.17 o 
   7  -7   3       45.85       68.36     75.47 o 
   8  -7   3      955.40      832.39     88.57 o 
   9  -7   3      155.06      210.22     99.18 o 
  10  -7   3       58.20       65.76     84.09 o 
 -11  -6   3       90.24       58.22     67.92 o 
 -10  -6   3      395.84      293.24     87.32 o 
  -9  -6   3      209.15      313.72     85.17 o 
  -8  -6   3       46.68       43.12     52.83 o 
  -7  -6   3     1334.05     1362.69    123.98 o 
  -6  -6   3      560.04      637.14     87.32 o 
  -5  -6   3     2970.04     3125.34    171.41 o 
  -4  -6   3     2660.75     2488.20    136.92 o 
  -3  -6   3      306.72      378.40     47.44 o 
  -2  -6   3     2571.05     2621.88    120.74 o 
  -1  -6   3     8865.62     9227.26    328.81 o 
   0  -6   3     3328.64     3332.33    141.23 o 
   1  -6   3     6120.13     5448.60    246.88 o 
   2  -6   3     1688.21     1580.46    103.50 o 
   3  -6   3    11139.43    11209.84    429.07 o 
   4  -6   3     1291.84     1250.57     93.79 o 
   5  -6   3      908.34      908.11     83.55 o 
   6  -6   3      871.73      885.48     79.16 o 
   7  -6   3       33.23       80.02     44.28 o 
   8  -6   3     1738.99     1933.08    124.40 o 
   9  -6   3      256.73      227.28     63.55 o 
  10  -6   3      204.75      350.23     76.57 o 
  11  -6   3       75.44      135.23     68.49 o 
 -11  -5   3       82.60      104.57     71.15 o 
 -10  -5   3      290.99      332.05     89.48 o 
  -9  -5   3      684.31      785.92    116.43 o 
  -8  -5   3       20.66       14.01     43.12 o 
  -7  -5   3     2486.69     2479.58    167.10 o 
  -6  -5   3      971.55      987.58     74.25 o 
  -5  -5   3      625.42      720.16     80.86 o 
  -4  -5   3     4068.85     3902.64    191.90 o 
  -3  -5   3      118.19      118.59     31.26 o 
  -2  -5   3     8804.63     8942.64    330.97 o 
  -1  -5   3      176.32      206.99     29.11 o 
   0  -5   3     8413.99     8417.62    312.64 o 
   1  -5   3    13552.69    12964.95    509.93 o 
   2  -5   3      343.97      356.84     48.51 o 
   3  -5   3     9386.58     9500.01    367.62 o 
   4  -5   3     3064.36     3255.87    128.22 o 
   5  -5   3     1653.58     1497.28     87.08 o 
   6  -5   3     1890.44     1983.06    108.00 o 
   7  -5   3       72.83      135.77     98.64 o 
   8  -5   3     1553.85     1595.34    111.48 o 
   9  -5   3      499.18      381.13     72.34 o 
  10  -5   3      306.51      468.17    108.35 o 
  11  -5   3       26.58       65.25     58.22 o 
 -11  -4   3       29.02       64.68     64.68 o 
 -10  -4   3      103.82       92.71     63.61 o 
  -9  -4   3     1529.20     1374.55    137.99 o 
  -8  -4   3      159.85       67.92     50.67 o 
  -7  -4   3     2735.84     2879.15    130.33 o 
  -6  -4   3      213.86      227.85     72.77 o 
  -5  -4   3      710.71      779.00     58.31 o 
  -4  -4   3    34015.09    33743.80   1198.82 o 
  -3  -4   3     3477.08     3349.58    157.40 o 
  -2  -4   3    22518.61    23683.19    811.79 o 
  -1  -4   3      710.59      761.12     51.75 o 
   0  -4   3     2414.58     2437.53    121.82 o 
   1  -4   3     2537.66     2645.60    133.68 o 
   2  -4   3     1963.97     1849.98    100.26 o 
   3  -4   3     2969.29     2954.21    114.96 o 
   4  -4   3      915.88      954.75     97.03 o 
   5  -4   3      798.83      887.48     98.10 o 
   6  -4   3     6080.45     6364.59    221.22 o 
   7  -4   3     1015.28     1007.49    137.45 o 
   8  -4   3     1781.08     1670.02    197.29 o 
   9  -4   3      254.45      192.77     58.53 o 
  10  -4   3       32.19       76.66     58.76 o 
  11  -4   3      309.59      495.47    130.99 o 
 -12  -3   3      157.78       90.56     66.84 o 
 -11  -3   3      216.50      186.51     84.09 o 
 -10  -3   3      300.40      468.96    102.42 o 
  -9  -3   3     2330.26     2201.43    176.80 o 
  -8  -3   3     1899.24     1824.11    148.77 o 
  -7  -3   3     1850.93     1936.55    107.27 o 
  -6  -3   3     1076.03     1074.41     73.13 o 
  -5  -3   3     1291.88     1372.76     81.93 o 
  -4  -3   3     2089.87     2097.47     59.61 o 
  -3  -3   3     1159.90     1098.32     46.62 o 
  -2  -3   3      802.82      817.58     42.04 o 
  -1  -3   3     2504.70     2555.51     79.95 o 
   0  -3   3    18982.50    18155.79    447.90 o 
   1  -3   3    33717.09    33541.95    984.82 o 
   2  -3   3    25957.64    24843.98    712.19 o 
   3  -3   3    16147.43    15626.42    422.52 o 
   4  -3   3      232.51      241.25     84.09 o 
   5  -3   3     7033.96     7145.02    226.69 o 
   6  -3   3     1727.75     1684.09     96.88 o 
   7  -3   3     1260.56     1483.41     97.72 o 
   8  -3   3      293.81      385.42    127.21 o 
   9  -3   3      436.36      488.58     79.73 o 
  10  -3   3      477.37      499.91     83.26 o 
  11  -3   3      121.66      254.03     75.37 o 
 -12  -2   3       11.99       56.06     65.76 o 
 -11  -2   3      361.14      342.83     98.10 o 
 -10  -2   3      147.21      214.54     79.78 o 
  -9  -2   3      192.04      205.91     71.15 o 
  -8  -2   3     1149.45     1199.68    105.11 o 
  -7  -2   3      628.01      660.88     65.17 o 
  -6  -2   3     5583.98     5643.90    190.58 o 
  -5  -2   3     7264.77     7541.85    307.12 o 
  -4  -2   3      399.76      403.20     24.54 o 
  -3  -2   3    35045.84    34366.35    662.24 o 
  -2  -2   3     3979.77     4042.85    118.01 o 
  -1  -2   3     9247.42     9853.72    245.10 o 
   0  -2   3    28978.55    26595.63   2259.65 o 
   1  -2   3       62.71       63.21     15.59 o 
   2  -2   3      607.39      569.34     33.77 o 
   3  -2   3        9.85       23.63     12.70 o 
   4  -2   3    19642.81    19042.87    499.83 o 
   5  -2   3     5457.48     5238.33    181.51 o 
   6  -2   3     1024.18      890.80     74.86 o 
   7  -2   3     3331.63     3194.99    175.19 o 
   8  -2   3      646.43      703.61     91.64 o 
   9  -2   3      574.75      497.33     76.94 o 
  10  -2   3     1074.47     1060.36    184.35 o 
  11  -2   3      160.10      312.33     78.64 o 
 -12  -1   3       53.47       -6.47     63.61 o 
 -11  -1   3      428.36      272.75     86.25 o 
 -10  -1   3     1097.91     1107.18    142.31 o 
  -9  -1   3      215.70      345.68    171.41 o 
  -8  -1   3        0.46        9.14     51.21 o 
  -7  -1   3      584.80      558.80     67.92 o 
  -6  -1   3     6136.88     6051.23    198.20 o 
  -5  -1   3    16644.00    16290.53    333.09 o 
  -4  -1   3      210.34      284.50     53.59 o 
  -3  -1   3     2625.85     2475.20     66.88 o 
  -2  -1   3     5813.70     5986.16    163.90 o 
  -1  -1   3    59428.70    54739.69   1263.26 o 
   0  -1   3     5256.58     5163.40    317.49 o 
   1  -1   3     1206.40     1242.23     43.52 o 
   2  -1   3     9914.82     9351.14    198.48 o 
   3  -1   3      377.71      339.11     25.18 o 
   4  -1   3     4967.50     4853.11    121.41 o 
   5  -1   3     9922.08     9446.89    282.72 o 
   6  -1   3       90.70      144.73     39.48 o 
   7  -1   3      682.37      658.19     71.55 o 
   8  -1   3        2.75      -33.89     30.81 o 
   9  -1   3     1690.65     1817.77    156.32 o 
  10  -1   3      595.12      644.58    129.91 o 
  11  -1   3       29.97       48.28     52.94 o 
  12  -1   3      156.53      224.33     75.02 o 
 -12   0   3       11.41       -9.70     60.37 o 
 -11   0   3      599.39      746.03    123.98 o 
 -10   0   3     1110.44     1048.97    140.15 o 
  -9   0   3      839.04      809.83    169.80 o 
  -8   0   3     1790.66     1825.83    105.95 o 
  -7   0   3      354.25      325.97    115.89 o 
  -6   0   3    14389.32    14047.24    388.67 o 
  -5   0   3     5997.66     5947.65    140.60 o 
  -4   0   3     3163.60     3193.38     83.27 o 
  -3   0   3        1.31       26.37     11.40 o 
  -2   0   3      705.12      774.39     49.12 o 
  -1   0   3     1196.78     1146.77     47.86 o 
   0   0   3    72034.91    56532.23   2019.62 o 
   1   0   3      796.21      718.55     30.56 o 
   2   0   3    14110.16    13079.56    265.63 o 
   3   0   3      813.05      816.28     42.99 o 
   4   0   3    50412.37    49413.74    947.27 o 
   5   0   3      731.38      685.15     71.78 o 
   6   0   3        7.45        4.59     25.90 o 
   7   0   3      772.83      890.73    146.62 o 
   8   0   3       28.21       12.13     36.50 o 
   9   0   3     1821.82     1989.17    125.34 o 
  10   0   3      707.52      930.86    104.90 o 
  11   0   3       16.44       48.87     47.86 o 
  12   0   3       13.96       74.57     55.69 o 
 -12   1   3       54.48       61.45     67.92 o 
 -11   1   3      425.44      495.92    112.12 o 
 -10   1   3     1033.10      918.32     96.41 o 
  -9   1   3      194.81      353.16     62.13 o 
  -8   1   3       12.32       31.41     35.04 o 
  -7   1   3      631.65      548.78     60.60 o 
  -6   1   3     6054.49     5823.68    146.06 o 
  -5   1   3    16639.56    16062.17    332.49 o 
  -4   1   3      227.10      231.26     21.97 o 
  -3   1   3     2588.92     2564.62     68.22 o 
  -2   1   3     5924.31     6320.26    133.56 o 
  -1   1   3    59218.14    54945.68   1031.97 o 
   0   1   3     5376.63     5177.16    159.52 o 
   1   1   3     1203.88     1273.41     67.55 o 
   2   1   3    10058.40     9438.65    303.38 o 
   3   1   3      335.68      385.91     25.98 o 
   4   1   3     4973.23     4807.92    117.69 o 
   5   1   3     9979.26     9602.74    211.25 o 
   6   1   3       90.39      119.07     37.04 o 
   7   1   3      667.14      914.12    140.15 o 
   8   1   3        2.40      -48.30     67.92 o 
   9   1   3     1700.62     1916.68    122.56 o 
  10   1   3      610.90      688.18     92.34 o 
  11   1   3       29.61       80.13     58.99 o 
  12   1   3      161.99      239.08     75.42 o 
 -12   2   3       11.75       79.78     77.62 o 
 -11   2   3      354.12      283.53     91.64 o 
 -10   2   3      138.41      199.68    143.38 o 
  -9   2   3      193.29      133.23     51.75 o 
  -8   2   3     1248.71     1393.84     92.62 o 
  -7   2   3      760.55      737.04     68.29 o 
  -6   2   3     5536.71     5336.28    147.59 o 
  -5   2   3     7247.51     7556.23    174.69 o 
  -4   2   3      341.37      334.74     30.62 o 
  -3   2   3    35090.93    34895.42    667.97 o 
  -2   2   3     4442.32     4487.98    102.03 o 
  -1   2   3     9210.98     9810.70    202.70 o 
   0   2   3    28937.39    27907.60   1111.35 o 
   1   2   3       95.78       98.42     35.39 o 
   2   2   3      611.77      567.64     28.78 o 
   3   2   3       31.27       48.82     15.06 o 
   4   2   3    19600.15    19060.29    385.06 o 
   5   2   3     5582.70     5277.94    129.43 o 
   6   2   3     1023.13     1067.18     75.50 o 
   7   2   3     3337.71     3415.23    147.41 o 
   8   2   3      612.72      631.25     75.97 o 
   9   2   3      579.39      648.98     84.87 o 
  10   2   3     1049.14     1064.14    137.99 o 
  11   2   3      165.81      155.61     71.15 o 
 -12   3   3      165.52      184.35     93.79 o 
 -11   3   3      215.73      297.72     69.53 o 
 -10   3   3      309.62      336.34     65.23 o 
  -9   3   3     2353.92     2258.57    183.27 o 
  -8   3   3     1805.81     1746.94    105.95 o 
  -7   3   3     1768.07     1741.87     74.02 o 
  -6   3   3     1143.18     1233.19     57.58 o 
  -5   3   3     1320.68     1363.67     56.71 o 
  -4   3   3     1902.51     1925.49     65.62 o 
  -3   3   3     1234.44     1150.87     45.27 o 
  -2   3   3      692.45      678.66     27.41 o 
  -1   3   3     2492.48     2518.00     58.12 o 
   0   3   3    19075.79    18927.86    524.38 o 
   1   3   3    33756.41    33509.46    561.95 o 
   2   3   3    26004.64    25247.14    493.41 o 
   3   3   3    15995.19    16446.83    327.82 o 
   4   3   3      254.02      256.64     26.04 o 
   5   3   3     6863.40     6884.50    218.78 o 
   6   3   3     1632.26     1525.07     88.61 o 
   7   3   3     1269.46     1226.73    225.32 o 
   8   3   3      354.65      364.44     62.89 o 
   9   3   3      441.00      567.49     80.58 o 
  10   3   3      443.64      505.10     83.47 o 
  11   3   3      126.54      141.74     63.05 o 
 -11   4   3       28.96       88.21     50.92 o 
 -10   4   3      104.92       94.23     46.48 o 
  -9   4   3     1532.82     1685.33    117.69 o 
  -8   4   3      176.19      142.75     46.12 o 
  -7   4   3     2627.05     2610.89    100.17 o 
  -6   4   3      213.93      201.93     31.40 o 
  -5   4   3      676.29      705.99     45.22 o 
  -4   4   3    34253.36    34188.96    670.02 o 
  -3   4   3     3458.50     3417.67     80.02 o 
  -2   4   3    22193.82    23320.85    401.40 o 
  -1   4   3      743.51      735.53     56.17 o 
   0   4   3     2436.92     2374.90     60.06 o 
   1   4   3     2544.79     2529.86     63.81 o 
   2   4   3     2001.67     1837.95     82.80 o 
   3   4   3     3083.54     3258.10     86.16 o 
   4   4   3      952.27     1109.94     47.43 o 
   5   4   3      898.67      868.29     65.54 o 
   6   4   3     6165.50     6389.98    345.52 o 
   7   4   3     1019.51     1142.82     99.72 o 
   8   4   3     1774.46     1946.26    278.68 o 
   9   4   3      258.13      205.11     58.56 o 
  10   4   3       41.40      127.01     72.23 o 
  11   4   3      309.18      436.21     84.17 o 
 -11   5   3       79.02       66.04     49.93 o 
 -10   5   3      291.67      231.24     70.61 o 
  -9   5   3      701.12      828.10    117.51 o 
  -8   5   3       25.33       24.93     36.50 o 
  -7   5   3     2546.66     2614.20     97.46 o 
  -6   5   3      985.76     1052.39     59.68 o 
  -5   5   3      670.60      630.59     58.93 o 
  -4   5   3     4400.41     4443.20    121.13 o 
  -3   5   3      116.60      102.95     21.96 o 
  -2   5   3     8780.41     8945.01    201.08 o 
  -1   5   3      198.90      201.80     19.79 o 
   0   5   3     8461.87     8345.93    161.67 o 
   1   5   3    13683.48    13594.46    424.34 o 
   2   5   3      309.67      303.98     25.72 o 
   3   5   3     9449.72     9443.45    207.85 o 
   4   5   3     3072.03     3221.78     92.53 o 
   5   5   3     1690.07     1694.25     89.48 o 
   6   5   3     1935.35     1995.27    115.89 o 
   7   5   3       72.51       58.41     37.33 o 
   8   5   3     1507.18     1649.23    108.22 o 
   9   5   3      487.58      552.29     79.20 o 
  10   5   3      324.01      362.20     76.22 o 
  11   5   3       23.17       96.44     57.25 o 
 -11   6   3       99.06      149.15     61.73 o 
 -10   6   3      387.30      393.76     73.82 o 
  -9   6   3      220.09      279.05     61.73 o 
  -8   6   3       43.20       90.38     34.61 o 
  -7   6   3     1301.73     1344.25     83.07 o 
  -6   6   3      420.02      551.12     61.12 o 
  -5   6   3     3032.43     3045.94    102.41 o 
  -4   6   3     2619.82     2641.85     90.33 o 
  -3   6   3      294.74      330.50     32.37 o 
  -2   6   3     2548.41     2655.47     81.89 o 
  -1   6   3     8771.00     9135.83    211.97 o 
   0   6   3     3280.12     3383.82     81.53 o 
   1   6   3     6056.74     6055.43    158.60 o 
   2   6   3     1729.46     1713.85     56.14 o 
   3   6   3    11105.30    11171.93    298.92 o 
   4   6   3     1266.62     1303.86     62.91 o 
   5   6   3      915.28      900.65     69.34 o 
   6   6   3      842.19      916.86    137.99 o 
   7   6   3       30.52       51.16     38.36 o 
   8   6   3     1701.71     1954.55    208.61 o 
   9   6   3      263.18      295.27     91.64 o 
  10   6   3      209.02      291.03     74.32 o 
  11   6   3       75.96      140.76     57.48 o 
 -10   7   3      146.65      222.96     65.08 o 
  -9   7   3      397.48      380.73    112.66 o 
  -8   7   3       54.57       16.40     40.60 o 
  -7   7   3      144.26      138.40     40.50 o 
  -6   7   3      947.16     1010.12    151.47 o 
  -5   7   3     1994.07     2201.23    109.73 o 
  -4   7   3     2621.74     2636.97     91.96 o 
  -3   7   3      333.22      387.30     55.12 o 
  -2   7   3     5081.81     5028.19    179.50 o 
  -1   7   3     4189.24     4491.04    160.25 o 
   0   7   3     5355.11     5114.98    137.42 o 
   1   7   3      511.54      604.73     45.80 o 
   2   7   3      696.29      749.13     50.40 o 
   3   7   3      818.35      775.69     51.45 o 
   4   7   3     2478.01     2343.54     89.72 o 
   5   7   3     1097.23     1181.61    246.34 o 
   6   7   3      565.98      536.72     63.98 o 
   7   7   3       41.53        2.70     36.50 o 
   8   7   3      991.98      900.42     90.22 o 
   9   7   3      172.03      155.24     73.31 o 
  10   7   3       54.46       66.84     72.23 o 
 -10   8   3       30.53      203.76     91.64 o 
  -9   8   3      191.33      270.60     95.95 o 
  -8   8   3      324.34      442.73     70.41 o 
  -7   8   3      364.15      376.26    155.24 o 
  -6   8   3      996.63     1169.71    148.77 o 
  -5   8   3      890.54     1057.03     87.63 o 
  -4   8   3     1916.67     2040.93    108.92 o 
  -3   8   3      525.09      519.36     85.71 o 
  -2   8   3     1289.19     1318.32    109.42 o 
  -1   8   3     1145.34     1287.46     98.64 o 
   0   8   3      275.07      485.93     60.51 o 
   1   8   3     2486.72     2200.36     84.64 o 
   2   8   3      233.31      265.48     39.56 o 
   3   8   3     1762.93     1682.72     74.55 o 
   4   8   3     2428.70     2034.29    113.92 o 
   5   8   3      177.57      201.75     53.74 o 
   6   8   3      577.18      705.03     82.89 o 
   7   8   3      317.52      329.89     95.95 o 
   8   8   3      235.26      363.31     99.18 o 
   9   8   3      310.82      353.61    104.57 o 
  10   8   3        8.99       59.29     63.61 o 
  -9   9   3      120.35       76.54     72.23 o 
  -8   9   3      315.99      352.53     67.61 o 
  -7   9   3      570.17      545.94    103.50 o 
  -6   9   3      169.85      326.66    101.34 o 
  -5   9   3      526.14      691.05    126.13 o 
  -4   9   3      392.14      510.14     69.50 o 
  -3   9   3      259.94      211.32     52.83 o 
  -2   9   3     1106.03     1048.88    102.96 o 
  -1   9   3     2293.95     2293.19    118.26 o 
   0   9   3       95.44      147.28     52.11 o 
   1   9   3     2064.97     2195.43     89.53 o 
   2   9   3     6153.37     6239.38    171.73 o 
   3   9   3       45.45       34.69     30.70 o 
   4   9   3      257.54      277.48     60.17 o 
   5   9   3      118.93      116.36     50.59 o 
   6   9   3      401.50      404.79     72.31 o 
   7   9   3      187.43      273.80     90.02 o 
   8   9   3      111.51      238.66     62.47 o 
   9   9   3      165.33      268.33     68.56 o 
  -9  10   3        5.25       78.70     75.47 o 
  -8  10   3      286.12      441.59    125.06 o 
  -7  10   3       55.85       15.46     43.03 o 
  -6  10   3      155.82      205.91     93.79 o 
  -5  10   3      312.41      280.30     99.18 o 
  -4  10   3       15.11       46.36     74.39 o 
  -3  10   3     3216.21     2987.89    179.50 o 
  -2  10   3      133.26      121.69     53.25 o 
  -1  10   3      279.12      241.72    109.96 o 
   0  10   3      272.78      349.92     48.10 o 
   1  10   3       59.72       22.63     31.20 o 
   2  10   3      496.71      376.18     48.71 o 
   3  10   3       11.15       38.24     32.15 o 
   4  10   3      186.46      190.30     58.46 o 
   5  10   3      211.80      197.14     59.45 o 
   6  10   3      235.47      276.11     67.31 o 
   7  10   3      921.40     1009.64    107.45 o 
   8  10   3       23.36       27.31     50.51 o 
  -8  11   3      202.96      182.32     63.61 o 
  -7  11   3       36.81       93.56     59.83 o 
  -6  11   3       41.85      123.98     78.70 o 
  -5  11   3       44.04       65.76     72.23 o 
  -4  11   3      170.61      222.08     99.18 o 
  -3  11   3      288.62      276.85     66.15 o 
  -2  11   3       65.97      -12.27     49.39 o 
  -1  11   3      407.51      295.66     67.22 o 
   0  11   3      275.72      288.00     49.21 o 
   1  11   3        6.33       38.45     34.90 o 
   2  11   3     2833.08     2854.44    113.87 o 
   3  11   3       79.99      183.00     62.13 o 
   4  11   3       20.23       38.96     46.88 o 
   5  11   3       62.28      100.19     52.53 o 
   6  11   3       77.93      104.20     70.07 o 
   7  11   3      216.57      177.61     91.64 o 
   8  11   3       36.80       64.04     66.30 o 
  -7  12   3       28.51       -6.27     43.00 o 
  -6  12   3       58.00       39.34     48.18 o 
  -5  12   3       19.04      -18.33     71.15 o 
  -4  12   3      197.26      173.57     91.64 o 
  -3  12   3      485.18      326.66    114.28 o 
  -2  12   3      158.19      151.16     67.38 o 
  -1  12   3       35.59       21.21     45.31 o 
   0  12   3       35.97       94.91     41.63 o 
   1  12   3      299.54      316.67     52.53 o 
   2  12   3      269.79      227.14     69.04 o 
   3  12   3      176.61      245.37     69.37 o 
   4  12   3       31.11       12.65     47.86 o 
   5  12   3        0.71       80.75     63.07 o 
   6  12   3       12.77       38.28     52.34 o 
  -5  13   3       74.57       64.76     72.77 o 
  -4  13   3       47.94      105.25     81.39 o 
  -3  13   3       10.89       48.09     50.62 o 
  -2  13   3      100.44       70.33     51.04 o 
  -1  13   3       90.40       92.07     44.81 o 
   0  13   3        6.66       -2.22     37.23 o 
   1  13   3      126.81      117.50     46.38 o 
   2  13   3       58.14       37.00     58.78 o 
   3  13   3       32.12       40.83     53.42 o 
   4  13   3       45.17      100.80     66.30 o 
   5  13   3       49.33       14.40     51.98 o 
  -4  14   3       42.84       20.35     47.53 o 
  -3  14   3        3.88        2.62     49.16 o 
  -2  14   3       21.38      -53.13     52.83 o 
  -1  14   3       98.76       29.11     43.68 o 
   0  14   3       50.14      -28.01     41.01 o 
   1  14   3       29.12       47.30     43.68 o 
   2  14   3       46.16       70.89     62.31 o 
   3  14   3      118.42       99.70     62.29 o 
   6  -7   4      789.59      850.60     99.18 o 
   7  -7   4      585.86      592.40     75.34 o 
   8  -7   4     1163.64     1327.11    131.53 o 
   9  -7   4      260.21      378.40    122.90 o 
  10  -7   4       13.43       86.25     87.32 o 
 -11  -6   4        9.49      -61.45     52.83 o 
 -10  -6   4      198.27      237.18     84.09 o 
  -9  -6   4      786.75      608.04    103.50 o 
  -8  -6   4      339.73      311.56     73.31 o 
  -7  -6   4     2275.61     2044.03    156.32 o 
  -6  -6   4      310.75      225.32     62.53 o 
  -5  -6   4      550.27      673.80     80.86 o 
  -4  -6   4     2040.51     2139.98    125.06 o 
  -3  -6   4     1252.96     1210.68     84.09 o 
  -2  -6   4     1945.89     1941.62    102.42 o 
  -1  -6   4        4.29       38.81     22.64 o 
   0  -6   4     2683.19     2798.69    139.07 o 
   1  -6   4     8148.25     8045.69    340.67 o 
   2  -6   4      877.96      872.16     87.32 o 
   3  -6   4     9953.54    10446.56    399.97 o 
   4  -6   4      195.76      200.52     52.83 o 
   5  -6   4      973.99      989.13     78.87 o 
   6  -6   4     2091.06     1874.27    107.47 o 
   7  -6   4       84.10       48.08     38.81 o 
   8  -6   4      388.82      580.55    129.91 o 
   9  -6   4       20.16       -3.45     46.00 o 
  10  -6   4      360.92      409.66     80.52 o 
 -11  -5   4      129.47      116.43     71.15 o 
 -10  -5   4      384.50      463.57     97.03 o 
  -9  -5   4      310.20      249.04     76.54 o 
  -8  -5   4      576.83      512.09     93.79 o 
  -7  -5   4      907.53      879.71    107.81 o 
  -6  -5   4     1237.69     1022.02    102.42 o 
  -5  -5   4     4287.52     4364.05    221.01 o 
  -4  -5   4     2748.05     2942.07    156.32 o 
  -3  -5   4     2237.50     2312.47    125.06 o 
  -2  -5   4    10561.47    10178.12    378.40 o 
  -1  -5   4     1869.30     1842.43    100.26 o 
   0  -5   4     1670.70     1534.10    104.57 o 
   1  -5   4    10640.66     9904.29    413.98 o 
   2  -5   4      604.53      688.89     73.31 o 
   3  -5   4     2433.02     2276.90    130.45 o 
   4  -5   4     1766.10     1769.22     92.99 o 
   5  -5   4     7132.48     7096.26    233.06 o 
   6  -5   4     1399.25     1276.54    109.96 o 
   7  -5   4       76.55       88.61     45.47 o 
   8  -5   4      992.07      792.39    107.81 o 
   9  -5   4       35.64       61.28     49.06 o 
  10  -5   4      418.30      429.44     81.76 o 
  11  -5   4      207.50      169.55     65.01 o 
 -11  -4   4      208.61      143.38     75.47 o 
 -10  -4   4      189.85      189.74     73.31 o 
  -9  -4   4     1364.35     1666.71    153.09 o 
  -8  -4   4      248.55      223.16     67.92 o 
  -7  -4   4      155.09      154.16     58.22 o 
  -6  -4   4     3828.41     3560.89    199.44 o 
  -5  -4   4     2206.81     2187.50     92.22 o 
  -4  -4   4    10113.20    10589.79    360.08 o 
  -3  -4   4     1365.46     1354.84     58.63 o 
  -2  -4   4     7254.93     7285.97    199.71 o 
  -1  -4   4     4539.92     4724.69    139.00 o 
   0  -4   4    38479.02    36402.91    860.44 o 
   1  -4   4      857.58      810.02     51.27 o 
   2  -4   4     1141.04     1129.67    127.21 o 
   3  -4   4     2528.27     2582.17    104.20 o 
   4  -4   4     1870.97     1903.09     93.98 o 
   5  -4   4     2591.02     2581.12    118.11 o 
   6  -4   4     3658.85     3600.50    197.29 o 
   7  -4   4        1.80      -20.28     33.90 o 
   8  -4   4      125.98      197.22     57.68 o 
   9  -4   4      655.03      616.18    133.68 o 
  10  -4   4      444.56      523.75     86.96 o 
  11  -4   4       82.44       30.88     56.69 o 
 -11  -3   4       52.88       -5.39     60.37 o 
 -10  -3   4      409.91      425.84     97.03 o 
  -9  -3   4     1192.56      947.63    122.90 o 
  -8  -3   4      237.47      336.36     76.54 o 
  -7  -3   4     1952.24     1848.90    144.46 o 
  -6  -3   4     4324.35     4259.23    155.46 o 
  -5  -3   4     5434.36     5469.16    224.36 o 
  -4  -3   4     8231.05     8492.70    185.21 o 
  -3  -3   4      772.45      795.66     42.46 o 
  -2  -3   4     1455.00     1442.84     59.55 o 
  -1  -3   4     1348.45     1484.79     61.24 o 
   0  -3   4     6932.96     7159.13    291.62 o 
   1  -3   4    14236.91    14788.71    570.84 o 
   2  -3   4       34.04       35.79     15.28 o 
   3  -3   4     5762.70     5621.18    156.30 o 
   4  -3   4     9184.71     9418.67    277.97 o 
   5  -3   4     9419.71     9355.06    288.15 o 
   6  -3   4      462.03      483.60     61.61 o 
   7  -3   4      660.64      719.49     77.96 o 
   8  -3   4      663.89      717.41     82.56 o 
   9  -3   4      919.36      982.11    144.46 o 
  10  -3   4      468.66      498.23     84.92 o 
  11  -3   4      248.52      278.14     78.52 o 
 -12  -2   4      117.93      137.99     75.47 o 
 -11  -2   4      235.29      300.78     93.79 o 
 -10  -2   4      652.26      440.93    100.26 o 
  -9  -2   4     1182.98      954.10    123.98 o 
  -8  -2   4      116.73      205.91     67.92 o 
  -7  -2   4      584.45      764.00     77.62 o 
  -6  -2   4     1247.36     1273.13     76.95 o 
  -5  -2   4     6855.27     6998.17    161.42 o 
  -4  -2   4     9517.22     9434.58    202.43 o 
  -3  -2   4     1667.17     1715.68     52.26 o 
  -2  -2   4     2546.91     2677.05     90.48 o 
  -1  -2   4    16031.25    16144.63    397.17 o 
   0  -2   4    14016.05    13523.59    395.65 o 
   1  -2   4     9901.11     9769.85    224.20 o 
   2  -2   4    11564.08    10957.42    240.81 o 
   3  -2   4     1637.50     1792.38     61.89 o 
   4  -2   4     2169.77     2259.91     75.73 o 
   5  -2   4      915.13      915.68     93.25 o 
   6  -2   4     5017.29     4801.35    184.77 o 
   7  -2   4      812.37      854.04     82.10 o 
   8  -2   4      690.43      540.51     74.08 o 
   9  -2   4      343.58      361.42     69.05 o 
  10  -2   4      469.07      535.35    125.60 o 
  11  -2   4      321.20      453.26     86.09 o 
 -12  -1   4       42.23      -19.41     57.14 o 
 -11  -1   4       34.87       85.17     65.76 o 
 -10  -1   4      140.63      258.74     84.09 o 
  -9  -1   4      374.85      336.36     81.93 o 
  -8  -1   4     2751.34     2682.25    186.51 o 
  -7  -1   4      381.51      303.35     48.19 o 
  -6  -1   4     3193.78     3291.05    130.99 o 
  -5  -1   4     1359.25     1365.47     54.06 o 
  -4  -1   4    13949.65    14423.61    297.10 o 
  -3  -1   4    38410.84    37999.92    733.63 o 
  -2  -1   4     9848.60    10046.14    263.97 o 
  -1  -1   4     9247.35     9345.43    329.89 o 
   0  -1   4     9659.81     9496.47    203.14 o 
   1  -1   4    19953.63    18804.22    417.14 o 
   2  -1   4     1270.59     1214.77     84.31 o 
   3  -1   4      843.73      834.11     52.42 o 
   4  -1   4     5017.08     5173.24    131.61 o 
   5  -1   4      806.29      859.49     46.74 o 
   6  -1   4     2803.40     2849.12    128.46 o 
   7  -1   4     5676.52     5493.08    275.45 o 
   8  -1   4      311.16      271.28     60.94 o 
   9  -1   4      354.14      471.13     76.41 o 
  10  -1   4      437.02      397.80     77.62 o 
  11  -1   4      282.83      303.85     74.90 o 
 -12   0   4       13.27      -34.50     53.90 o 
 -11   0   4      552.88      858.15    134.76 o 
 -10   0   4      295.93      260.89     84.09 o 
  -9   0   4        2.13       40.97     49.59 o 
  -8   0   4     9121.70     8751.83    399.97 o 
  -7   0   4       10.62      -32.34     21.56 o 
  -6   0   4     6134.33     6058.87    151.03 o 
  -5   0   4      357.36      437.77     33.81 o 
  -4   0   4     2019.47     1945.84     61.11 o 
  -3   0   4     6678.08     6766.99    149.01 o 
  -2   0   4     1189.65     1184.63     38.70 o 
  -1   0   4      370.65      412.97     35.29 o 
   0   0   4     3206.32     3228.71     84.71 o 
   1   0   4        6.99       12.09     11.82 o 
   2   0   4    87880.01    78335.52   1480.21 o 
   3   0   4      616.45      660.12     35.77 o 
   4   0   4    14743.86    15515.00    323.86 o 
   5   0   4      461.94      405.69     33.76 o 
   6   0   4     4512.78     4491.56    170.25 o 
   7   0   4     3413.49     3304.20    148.74 o 
   8   0   4       27.31       10.66     41.89 o 
   9   0   4       14.55       48.53     44.44 o 
  10   0   4      178.30      159.63     62.50 o 
  11   0   4      406.50      457.39     85.84 o 
 -12   1   4       39.67       20.48     62.53 o 
 -11   1   4       32.89      117.51     77.62 o 
 -10   1   4      127.24       69.00     66.84 o 
  -9   1   4      396.97      392.44     63.65 o 
  -8   1   4     2742.06     2582.17    128.80 o 
  -7   1   4      417.47      369.01     91.10 o 
  -6   1   4     3020.67     3040.81     94.59 o 
  -5   1   4     1474.38     1419.51     54.25 o 
  -4   1   4    13487.47    14360.45    296.50 o 
  -3   1   4    38215.06    38675.90    736.67 o 
  -2   1   4     9643.41    10409.81    213.54 o 
  -1   1   4     9353.79     9606.23    199.51 o 
   0   1   4     9629.65     9583.60    311.42 o 
   1   1   4    19984.48    19165.89    379.38 o 
   2   1   4     1244.11     1240.18     63.18 o 
   3   1   4      810.01      806.63     39.25 o 
   4   1   4     5083.35     5227.90    130.22 o 
   5   1   4      790.08      805.08     42.69 o 
   6   1   4     2845.57     2819.24    125.99 o 
   7   1   4     5694.94     5666.94    243.11 o 
   8   1   4      307.07      312.41     60.51 o 
   9   1   4      399.17      436.07     85.17 o 
  10   1   4      435.98      400.03     79.59 o 
  11   1   4      272.27      418.61     83.35 o 
 -12   2   4      114.69      176.80     84.09 o 
 -11   2   4      227.83      217.77     89.48 o 
 -10   2   4      693.74      888.34    135.84 o 
  -9   2   4     1191.53      985.85     98.10 o 
  -8   2   4      104.33      100.48     53.90 o 
  -7   2   4      473.12      470.74     57.88 o 
  -6   2   4     1309.78     1295.68     58.30 o 
  -5   2   4     6954.48     7067.02    166.93 o 
  -4   2   4     9793.98     9471.61    208.07 o 
  -3   2   4     1846.12     1862.02     59.64 o 
  -2   2   4     2708.01     2836.17     76.22 o 
  -1   2   4    15895.07    16154.57    325.58 o 
   0   2   4    13994.39    14312.85    327.78 o 
   1   2   4     9849.55    10077.92    212.23 o 
   2   2   4    11676.58    11707.06    240.49 o 
   3   2   4     1644.44     1713.80    134.09 o 
   4   2   4     2254.82     2361.36     91.90 o 
   5   2   4      983.21      998.16     48.88 o 
   6   2   4     5036.29     5161.87    182.57 o 
   7   2   4      850.87      783.95     92.71 o 
   8   2   4      678.09      547.48     72.77 o 
   9   2   4      343.23      502.00     79.24 o 
  10   2   4      470.70      449.78     83.80 o 
  11   2   4      325.19      329.78    142.85 o 
 -11   3   4       57.10       84.09     76.54 o 
 -10   3   4      420.16      394.15    118.05 o 
  -9   3   4     1172.19     1099.40     97.78 o 
  -8   3   4      232.71      367.33     59.40 o 
  -7   3   4     2023.74     1841.74     76.31 o 
  -6   3   4     4255.27     4183.11    120.62 o 
  -5   3   4     5390.65     5158.13    136.48 o 
  -4   3   4     8546.72     8676.99    194.87 o 
  -3   3   4      745.75      783.61     31.57 o 
  -2   3   4     1523.23     1560.41     43.04 o 
  -1   3   4     1394.28     1496.81     42.33 o 
   0   3   4     6868.42     7107.17    207.42 o 
   1   3   4    14336.00    14536.00    300.34 o 
   2   3   4       35.98       42.54     18.16 o 
   3   3   4     5628.01     5416.22    133.56 o 
   4   3   4     9118.77     9315.22    210.80 o 
   5   3   4     9273.73     9593.18    282.05 o 
   6   3   4      458.87      371.87     54.18 o 
   7   3   4      662.86      691.07     72.75 o 
   8   3   4      655.13      588.45     75.46 o 
   9   3   4      851.26      900.93    135.84 o 
  10   3   4      499.17      582.35     88.95 o 
  11   3   4      246.88      388.65     83.79 o 
 -11   4   4      216.35      221.01     92.71 o 
 -10   4   4      181.27      244.72     59.86 o 
  -9   4   4     1319.92     1225.91    103.24 o 
  -8   4   4      235.96      194.49     50.30 o 
  -7   4   4      177.55      160.49     33.79 o 
  -6   4   4     3755.65     3624.34    112.26 o 
  -5   4   4     1962.84     1971.59     96.00 o 
  -4   4   4     9822.20    10412.75    234.38 o 
  -3   4   4     1347.70     1421.39     45.55 o 
  -2   4   4     7159.68     7624.07    146.34 o 
  -1   4   4     4536.89     4821.95    115.53 o 
   0   4   4    38252.86    36596.94    644.06 o 
   1   4   4      836.09      883.83     36.97 o 
   2   4   4     1110.61     1206.28     48.35 o 
   3   4   4     2500.47     2403.84     75.36 o 
   4   4   4     1837.70     1862.78     67.01 o 
   5   4   4     2712.65     2676.77    115.40 o 
   6   4   4     3623.74     3488.84    145.60 o 
   7   4   4        2.65       -1.52     33.10 o 
   8   4   4      132.48      228.82     56.76 o 
   9   4   4      682.33      818.30     93.10 o 
  10   4   4      453.42      488.34     82.16 o 
  11   4   4       78.21       30.97     71.69 o 
 -11   5   4      128.97      151.70     56.16 o 
 -10   5   4      383.30      631.75     85.55 o 
  -9   5   4      325.59      365.35     65.44 o 
  -8   5   4      601.32      737.11     79.95 o 
  -7   5   4     1075.11      980.16     63.04 o 
  -6   5   4     1207.97     1219.71     63.82 o 
  -5   5   4     4403.65     4542.18    109.61 o 
  -4   5   4     2765.28     2914.94     82.52 o 
  -3   5   4     2266.47     2362.39     65.46 o 
  -2   5   4    10553.80    10312.19    260.02 o 
  -1   5   4     1941.30     1940.40     56.06 o 
   0   5   4     1706.78     1705.92     53.25 o 
   1   5   4    10542.98    10658.84    205.90 o 
   2   5   4      680.15      643.72     36.55 o 
   3   5   4     2417.26     2245.85    102.35 o 
   4   5   4     1782.56     1729.54     65.45 o 
   5   5   4     7041.38     6802.29    222.21 o 
   6   5   4     1428.20     1402.24     90.14 o 
   7   5   4       74.03       77.51     42.67 o 
   8   5   4      974.61     1137.74     98.61 o 
   9   5   4       38.75       20.72     45.82 o 
  10   5   4      400.03      443.02     80.42 o 
  11   5   4      207.53      189.52     66.83 o 
 -11   6   4        8.88       93.75     52.53 o 
 -10   6   4      183.23      183.71     60.60 o 
  -9   6   4      817.28      845.06     89.60 o 
  -8   6   4      342.69      364.25     47.55 o 
  -7   6   4     2129.56     2144.14    125.74 o 
  -6   6   4      330.15      270.36     38.66 o 
  -5   6   4      574.94      685.38     51.15 o 
  -4   6   4     2063.35     2034.76     65.98 o 
  -3   6   4     1250.89     1287.81     49.13 o 
  -2   6   4     1883.07     1960.89     67.41 o 
  -1   6   4        6.47       10.80     15.85 o 
   0   6   4     2708.55     2717.01     73.61 o 
   1   6   4     8057.35     8019.06    204.62 o 
   2   6   4      884.08      887.77     43.37 o 
   3   6   4     9994.14     9706.59    196.44 o 
   4   6   4      178.00      160.17     27.90 o 
   5   6   4      949.44     1011.11     76.59 o 
   6   6   4     2054.70     1916.08    158.48 o 
   7   6   4       86.24      108.05     43.37 o 
   8   6   4      393.85      400.54     90.02 o 
   9   6   4       23.91      115.89     52.19 o 
  10   6   4      359.05      292.31     72.77 o 
 -10   7   4        0.14      136.92     78.70 o 
  -9   7   4       94.69       92.79     49.13 o 
  -8   7   4      537.78      617.24    103.03 o 
  -7   7   4     1010.43     1099.85     93.72 o 
  -6   7   4      135.76      106.06     32.70 o 
  -5   7   4       78.46      106.94     32.40 o 
  -4   7   4     3215.76     2964.67     85.46 o 
  -3   7   4     4342.47     4545.14    110.18 o 
  -2   7   4    11564.37    11408.84    309.14 o 
  -1   7   4     2259.18     2269.16     83.14 o 
   0   7   4        9.95       25.60     23.98 o 
   1   7   4      982.48      949.12     53.53 o 
   2   7   4      918.23      744.70     51.27 o 
   3   7   4      379.83      369.90     40.48 o 
   4   7   4      142.95      157.74     36.24 o 
   5   7   4      289.62      319.03     51.57 o 
   6   7   4      831.36      710.18    114.28 o 
   7   7   4      600.90      647.57     83.55 o 
   8   7   4     1146.87     1162.65     99.85 o 
   9   7   4      256.96      310.49     97.03 o 
  10   7   4       14.94       15.09     61.45 o 
 -10   8   4      191.72      432.31    125.06 o 
  -9   8   4       23.22      180.04     87.32 o 
  -8   8   4      365.20      434.56     67.95 o 
  -7   8   4      440.69      436.41    152.55 o 
  -6   8   4      526.24      409.74     62.40 o 
  -5   8   4      366.13      365.16     79.78 o 
  -4   8   4       41.64       24.63     39.29 o 
  -3   8   4      826.55      810.84     95.01 o 
  -2   8   4      463.20      363.27     43.76 o 
  -1   8   4     2792.78     2580.20    151.79 o 
   0   8   4     1908.49     1972.98     80.92 o 
   1   8   4      366.61      415.06     43.24 o 
   2   8   4     4001.17     4153.85    127.79 o 
   3   8   4     2270.97     2433.48     92.73 o 
   4   8   4     1574.99     1350.24     97.90 o 
   5   8   4     1158.80     1304.10    103.90 o 
   6   8   4      174.05      254.34     62.89 o 
   7   8   4      369.91      424.76    101.34 o 
   8   8   4      267.43      197.29     88.40 o 
   9   8   4      285.83      429.07    112.12 o 
  -9   9   4       21.05      123.98     75.47 o 
  -8   9   4      225.68      250.19     60.75 o 
  -7   9   4       40.63       61.78     46.97 o 
  -6   9   4      508.37      567.73     74.39 o 
  -5   9   4      619.68      631.49     75.63 o 
  -4   9   4      209.77      188.45     52.03 o 
  -3   9   4     2447.04     2474.94     98.70 o 
  -2   9   4      130.21      121.34     37.70 o 
  -1   9   4     1036.31     1046.87     94.51 o 
   0   9   4     1109.73     1169.50     67.84 o 
   1   9   4      117.37       96.98     34.92 o 
   2   9   4      751.46      735.58     72.85 o 
   3   9   4     1028.35      979.66    141.97 o 
   4   9   4     1833.95     1773.51    130.99 o 
   5   9   4       21.68       -1.23     38.81 o 
   6   9   4       11.38       23.08     42.94 o 
   7   9   4      150.84      254.46     65.55 o 
   8   9   4      238.53      325.35     72.71 o 
   9   9   4      208.68      313.25     70.59 o 
  -8  10   4      154.91      302.84    157.40 o 
  -7  10   4       24.88       58.20     48.72 o 
  -6  10   4      152.14      127.15     53.61 o 
  -5  10   4      642.80      516.20     77.08 o 
  -4  10   4      142.77       77.16     47.46 o 
  -3  10   4       77.76      119.81     49.83 o 
  -2  10   4       98.43       78.04     36.89 o 
  -1  10   4     1633.67     1650.02     84.34 o 
   0  10   4      109.87      171.85     39.86 o 
   1  10   4      237.63      256.28     50.64 o 
   2  10   4      703.64      766.60     63.87 o 
   3  10   4       87.03      115.63     38.03 o 
   4  10   4      418.53      505.30     75.79 o 
   5  10   4      475.09      478.94    100.80 o 
   6  10   4        9.95       22.50     67.38 o 
   7  10   4       69.62      116.25     55.07 o 
   8  10   4       52.65       53.17     50.30 o 
  -8  11   4        8.64       73.68     80.32 o 
  -7  11   4       48.94       88.77     53.10 o 
  -6  11   4      360.90      326.16    133.14 o 
  -5  11   4      120.06      142.32     55.93 o 
  -4  11   4      460.63      472.00     73.23 o 
  -3  11   4       99.56      -16.96     46.36 o 
  -2  11   4        6.19      -43.38     28.92 o 
  -1  11   4      146.98       64.63     38.38 o 
   0  11   4     1038.09     1110.17     77.59 o 
   1  11   4      130.15      129.87     48.91 o 
   2  11   4      222.53      265.02     48.49 o 
   3  11   4       16.25       48.16     50.66 o 
   4  11   4      670.01      635.27     85.01 o 
   5  11   4       82.07      185.48     60.76 o 
   6  11   4       50.41       12.38     47.19 o 
   7  11   4       55.19      105.11     56.60 o 
  -7  12   4       10.16       58.71     55.52 o 
  -6  12   4      171.89      136.24     60.37 o 
  -5  12   4       67.01       37.23     49.88 o 
  -4  12   4        5.91       25.21     45.07 o 
  -3  12   4       44.04       27.04     46.03 o 
  -2  12   4       59.75       32.74     46.69 o 
  -1  12   4      362.74      427.95     57.96 o 
   0  12   4      509.40      447.22     65.35 o 
   1  12   4       16.49       -8.82     33.95 o 
   2  12   4      649.24      846.74     74.36 o 
   3  12   4      438.80      402.57    100.80 o 
   4  12   4        8.71      -49.02     58.76 o 
   5  12   4      157.97      149.11     60.09 o 
   6  12   4       11.11       42.76     67.92 o 
  -5  13   4       50.62       31.90     50.44 o 
  -4  13   4       30.49       10.29     48.96 o 
  -3  13   4      299.53      198.29    103.50 o 
  -2  13   4      135.36      173.01     94.33 o 
  -1  13   4      111.55       97.28     53.71 o 
   0  13   4       14.17       16.82     40.57 o 
   1  13   4       60.61       52.93     41.14 o 
   2  13   4       29.25       77.26     41.36 o 
   3  13   4      183.90      249.43     72.44 o 
   4  13   4       22.37      144.40     63.46 o 
   5  13   4       70.14      102.55     93.79 o 
  -3  14   4       34.59       79.92     55.38 o 
  -2  14   4       26.10       62.28     84.63 o 
  -1  14   4        1.02       44.55     51.91 o 
   0  14   4        4.04      -52.52     76.54 o 
   1  14   4       32.54       50.23     41.91 o 
   2  14   4      437.72      369.16     83.35 o 
   3  14   4       96.34       68.16     56.43 o 
   5  -7   5      699.21      633.91     89.48 o 
   6  -7   5     1440.57     1448.93    126.13 o 
   7  -7   5      348.95      288.62    107.81 o 
   8  -7   5       12.01       20.48     74.39 o 
   9  -7   5        3.18      -52.83     64.68 o 
  10  -7   5      190.37       92.71     89.48 o 
 -10  -6   5      223.26      127.21     70.07 o 
  -9  -6   5      170.95      218.85     76.54 o 
  -8  -6   5      751.54      659.78    102.42 o 
  -7  -6   5      772.65      796.70    106.73 o 
  -6  -6   5     1201.04     1214.99    111.04 o 
  -5  -6   5     4446.26     4668.07    228.55 o 
  -4  -6   5     1050.49     1001.53     87.32 o 
  -3  -6   5     3374.82     3511.30    170.34 o 
  -2  -6   5     3351.45     3234.23    155.24 o 
  -1  -6   5      113.61      108.89     33.42 o 
   0  -6   5      322.02      380.56     60.37 o 
   1  -6   5     3323.23     3160.92    189.74 o 
   2  -6   5     2489.43     2055.89    147.70 o 
   3  -6   5     1032.72     1093.17     99.18 o 
   4  -6   5      149.30      104.57     51.75 o 
   5  -6   5     5174.64     5343.37    198.48 o 
   6  -6   5      878.49      910.35    194.59 o 
   7  -6   5      140.25       88.57     45.55 o 
   8  -6   5      426.33      501.88     77.18 o 
   9  -6   5       35.20      -11.33     43.43 o 
  10  -6   5      275.19      365.48    196.75 o 
 -11  -5   5        1.25      -39.89     52.83 o 
 -10  -5   5      454.36      459.26    102.42 o 
  -9  -5   5      419.54      374.09     93.79 o 
  -8  -5   5      306.36      292.16     78.70 o 
  -7  -5   5     1364.46     1431.69    128.29 o 
  -6  -5   5      162.57       51.75     46.36 o 
  -5  -5   5     2381.46     2291.99    149.85 o 
  -4  -5   5     3673.08     3596.53    121.24 o 
  -3  -5   5     3390.38     3478.62    115.83 o 
  -2  -5   5     1123.67     1132.54     57.55 o 
  -1  -5   5        0.31       19.85     18.57 o 
   0  -5   5    14868.88    14281.85    373.56 o 
   1  -5   5     3882.61     3841.82    214.00 o 
   2  -5   5      197.60      259.82     60.37 o 
   3  -5   5    13099.64    13176.25    500.23 o 
   4  -5   5      163.80      224.06     49.59 o 
   5  -5   5     1327.08     1168.36     85.69 o 
   6  -5   5     1131.24     1258.27     98.10 o 
   7  -5   5      679.23      798.51     83.40 o 
   8  -5   5      610.55      713.06     86.63 o 
   9  -5   5       14.07       11.23     42.66 o 
  10  -5   5      225.95      255.93     69.92 o 
 -11  -4   5       31.53       30.19     54.98 o 
 -10  -4   5      140.37      129.37     67.92 o 
  -9  -4   5       72.57      137.99     71.15 o 
  -8  -4   5      227.27      246.88     72.23 o 
  -7  -4   5     2509.24     2596.01    175.73 o 
  -6  -4   5     1067.54     1141.68    104.57 o 
  -5  -4   5      925.26      970.27     90.56 o 
  -4  -4   5     3130.22     3100.53    104.97 o 
  -3  -4   5     1579.86     1518.45     67.20 o 
  -2  -4   5    39000.34    38112.57    915.06 o 
  -1  -4   5     1201.00     1178.58     59.99 o 
   0  -4   5     5974.10     6062.88    219.93 o 
   1  -4   5     2420.17     2272.58    143.92 o 
   2  -4   5     5100.88     5210.59    160.84 o 
   3  -4   5      613.92      634.28     47.94 o 
   4  -4   5      207.95      224.08     43.43 o 
   5  -4   5      803.21      940.90     74.70 o 
   6  -4   5      321.93      312.19     56.23 o 
   7  -4   5     1015.44     1049.13     94.70 o 
   8  -4   5     3127.16     3242.85    206.99 o 
   9  -4   5       17.92       -3.52     49.05 o 
  10  -4   5      157.23      219.99     74.39 o 
  11  -4   5       68.36       46.34     65.22 o 
 -11  -3   5      347.47      239.33     92.71 o 
 -10  -3   5      397.63      382.72     94.87 o 
  -9  -3   5      321.86      465.73     98.10 o 
  -8  -3   5     2034.81     2074.22    161.71 o 
  -7  -3   5     5103.06     4890.16    260.89 o 
  -6  -3   5     4390.38     4265.95    231.79 o 
  -5  -3   5      155.58      199.54     29.91 o 
  -4  -3   5      663.53      762.13     70.07 o 
  -3  -3   5     3996.57     4002.59    123.69 o 
  -2  -3   5     3226.08     3152.35    107.62 o 
  -1  -3   5       47.98       92.67     41.51 o 
   0  -3   5      115.05       90.87     26.28 o 
   1  -3   5      900.64      937.91     57.02 o 
   2  -3   5    14774.95    14695.84    312.23 o 
   3  -3   5    25008.23    24229.63    493.10 o 
   4  -3   5     5341.62     5413.14    144.56 o 
   5  -3   5      657.52      671.89     66.59 o 
   6  -3   5      582.26      626.29     68.21 o 
   7  -3   5     2976.31     3086.10    153.09 o 
   8  -3   5     1136.87     1143.74    102.61 o 
   9  -3   5       73.76       34.55     47.86 o 
  10  -3   5      174.85      111.65     60.62 o 
  11  -3   5      183.85      255.80    156.86 o 
 -11  -2   5      290.31      260.89     90.56 o 
 -10  -2   5      203.26      238.25     85.17 o 
  -9  -2   5      237.73      163.87     70.07 o 
  -8  -2   5     2028.09     2007.38    158.48 o 
  -7  -2   5     1291.48     1257.04    117.51 o 
  -6  -2   5     3153.24     2838.58    177.88 o 
  -5  -2   5     2966.36     3170.90     99.42 o 
  -4  -2   5     5061.84     5446.10    147.04 o 
  -3  -2   5    33388.41    34509.52    818.29 o 
  -2  -2   5     5828.03     5971.02    173.56 o 
  -1  -2   5    23275.66    23067.19    564.71 o 
   0  -2   5     1132.48     1175.77     64.00 o 
   1  -2   5       44.67       95.30     45.59 o 
   2  -2   5    13940.54    13688.57    291.46 o 
   3  -2   5     2212.00     2142.54     95.38 o 
   4  -2   5     5237.34     5185.02    136.10 o 
   5  -2   5     1604.10     1599.14     83.18 o 
   6  -2   5     1680.37     1909.30    104.58 o 
   7  -2   5     3215.28     3338.16    155.02 o 
   8  -2   5     1218.88     1200.65    149.31 o 
   9  -2   5     1004.15      978.76     99.58 o 
  10  -2   5      130.50      148.33     60.94 o 
  11  -2   5       55.27        5.25     50.65 o 
 -12  -1   5        5.17      -67.92     49.59 o 
 -11  -1   5      403.13      354.69    100.26 o 
 -10  -1   5      335.19      316.95     89.48 o 
  -9  -1   5      765.74     1006.92    131.53 o 
  -8  -1   5     2020.01     2285.52    174.65 o 
  -7  -1   5       15.71      -32.34     30.19 o 
  -6  -1   5     4738.83     4590.69    234.48 o 
  -5  -1   5     1903.60     1646.39     86.25 o 
  -4  -1   5     7001.74     7342.77    165.48 o 
  -3  -1   5    11973.16    12048.21    311.65 o 
  -2  -1   5     1869.18     1970.63     80.21 o 
  -1  -1   5    30733.55    29693.74    722.28 o 
   0  -1   5     1800.32     1674.39     60.40 o 
   1  -1   5    40825.44    38474.22    747.84 o 
   2  -1   5     2528.91     2362.90    103.62 o 
   3  -1   5     1640.20     1605.99     61.76 o 
   4  -1   5     4654.79     4832.91    126.63 o 
   5  -1   5     1780.86     1654.76     81.59 o 
   6  -1   5      780.89      829.76     51.64 o 
   7  -1   5     3004.98     2862.69    141.98 o 
   8  -1   5      300.18      349.52     65.70 o 
   9  -1   5     1059.98     1322.17    252.81 o 
  10  -1   5        9.83       38.20     63.61 o 
  11  -1   5      235.88      252.92     72.41 o 
 -12   0   5        0.89      -43.12     46.36 o 
 -11   0   5       22.58       98.10     67.92 o 
 -10   0   5      210.00      100.26     63.61 o 
  -9   0   5     1572.67     1674.25    154.16 o 
  -8   0   5      603.61      674.88    101.34 o 
  -7   0   5        8.12      -30.31     20.20 o 
  -6   0   5     7933.93     7844.02    187.36 o 
  -5   0   5      671.05      599.40     63.02 o 
  -4   0   5     6283.52     5862.32    139.01 o 
  -3   0   5     1377.48     1446.99     49.16 o 
  -2   0   5       28.88       46.88     16.65 o 
  -1   0   5     1640.13     1705.79     54.80 o 
   0   0   5    15502.96    15811.62    327.31 o 
   1   0   5        6.63       49.84     42.75 o 
   2   0   5    12752.60    12247.03    266.03 o 
   3   0   5       11.23      -15.31     14.43 o 
   4   0   5    14044.05    13559.57    292.17 o 
   5   0   5      206.47      200.19     32.96 o 
   6   0   5     4017.83     4150.71    120.79 o 
   7   0   5      106.19       41.78     65.22 o 
   8   0   5      633.17      636.62     81.33 o 
   9   0   5     1547.67     1736.49    125.61 o 
  10   0   5       85.79       17.58     49.48 o 
  11   0   5      111.94      202.39     67.97 o 
 -12   1   5        6.37      -14.01     58.22 o 
 -11   1   5      418.85      442.01    113.20 o 
 -10   1   5      301.77      294.31     91.64 o 
  -9   1   5      755.62      924.99    126.13 o 
  -8   1   5     1938.77     1913.59    157.40 o 
  -7   1   5       13.76      -12.75     34.50 o 
  -6   1   5     4705.32     4616.10    126.26 o 
  -5   1   5     1810.26     1762.94     63.19 o 
  -4   1   5     6554.75     7164.02    166.59 o 
  -3   1   5    11841.60    11873.99    249.85 o 
  -2   1   5     1772.81     2000.70     61.59 o 
  -1   1   5    30801.45    30300.27    587.17 o 
   0   1   5     1712.25     1646.31     55.92 o 
   1   1   5    40744.29    38421.75    747.66 o 
   2   1   5     2498.10     2395.37     74.99 o 
   3   1   5     1645.04     1658.51     70.79 o 
   4   1   5     4584.88     4417.49    136.31 o 
   5   1   5     1776.60     1783.23     67.58 o 
   6   1   5      759.76      657.43     66.15 o 
   7   1   5     2992.10     3193.66    145.96 o 
   8   1   5      248.28      233.00     57.70 o 
   9   1   5     1077.59     1203.76    119.13 o 
  10   1   5       10.22       23.13     50.24 o 
  11   1   5      240.28      160.73     66.26 o 
 -11   2   5      293.25      314.80    100.26 o 
 -10   2   5      204.22      270.60     86.25 o 
  -9   2   5      254.26      330.97     90.56 o 
  -8   2   5     2104.15     1982.48    111.52 o 
  -7   2   5     1297.75     1362.10    128.29 o 
  -6   2   5     3393.04     3247.43     99.80 o 
  -5   2   5     2998.63     2974.65     91.95 o 
  -4   2   5     5057.35     5492.52    135.84 o 
  -3   2   5    33740.68    34456.09    671.31 o 
  -2   2   5     5735.73     6029.83    141.25 o 
  -1   2   5    23292.38    23110.64    460.40 o 
   0   2   5     1128.86     1204.32     39.45 o 
   1   2   5       42.36       39.02     15.35 o 
   2   2   5    13736.16    13786.75    290.31 o 
   3   2   5     2226.44     2232.55     73.22 o 
   4   2   5     5197.85     4877.08    130.84 o 
   5   2   5     1584.66     1644.92     65.68 o 
   6   2   5     1656.69     1704.64     97.14 o 
   7   2   5     3176.19     3465.33    154.29 o 
   8   2   5     1199.46     1041.02     94.30 o 
   9   2   5     1036.61      864.25     95.47 o 
  10   2   5      106.35      207.68     67.07 o 
  11   2   5       59.99       29.44     54.02 o 
 -11   3   5      326.71      301.86    103.50 o 
 -10   3   5      383.80      363.31     99.18 o 
  -9   3   5      317.29      297.62     59.75 o 
  -8   3   5     2131.61     2147.59    118.13 o 
  -7   3   5     5173.09     4838.39    139.99 o 
  -6   3   5     4342.59     4455.04    131.22 o 
  -5   3   5      199.15      171.42     27.99 o 
  -4   3   5      664.28      733.77     50.66 o 
  -3   3   5     3822.18     3790.11     84.62 o 
  -2   3   5     3380.16     3299.22     92.16 o 
  -1   3   5       44.41       73.50     13.25 o 
   0   3   5      124.44      174.57     69.85 o 
   1   3   5      920.48      879.77     64.27 o 
   2   3   5    14726.57    14783.27    310.03 o 
   3   3   5    25289.85    24340.81    490.25 o 
   4   3   5     5446.79     5462.16    141.03 o 
   5   3   5      676.93      754.35     61.06 o 
   6   3   5      608.70      717.62     85.17 o 
   7   3   5     2929.96     2998.33    141.77 o 
   8   3   5     1139.56     1266.58    103.46 o 
   9   3   5       59.77        8.84     98.64 o 
  10   3   5      172.87      149.03     59.99 o 
  11   3   5      170.46      102.52     61.33 o 
 -11   4   5       35.52       31.26     67.92 o 
 -10   4   5      143.94      239.33     89.48 o 
  -9   4   5       75.54       93.94     46.12 o 
  -8   4   5      186.68       92.18     80.32 o 
  -7   4   5     2362.47     2335.03     92.08 o 
  -6   4   5     1041.85      980.45     97.69 o 
  -5   4   5      921.39      886.66    100.00 o 
  -4   4   5     3042.87     2939.33     76.05 o 
  -3   4   5     1538.93     1514.51     47.59 o 
  -2   4   5    39053.30    39158.83    653.08 o 
  -1   4   5     1208.60     1186.01     41.29 o 
   0   4   5     6094.75     6306.20    130.09 o 
   1   4   5     2412.18     2359.95     66.64 o 
   2   4   5     5107.82     5074.65    129.77 o 
   3   4   5      574.47      567.50     39.90 o 
   4   4   5      234.38      270.87     32.83 o 
   5   4   5      837.87     1035.23     75.28 o 
   6   4   5      315.49      362.20     56.70 o 
   7   4   5     1029.20     1159.19     94.96 o 
   8   4   5     3135.72     3118.12    155.13 o 
   9   4   5       23.93      -12.21     38.66 o 
  10   4   5      155.42      264.93     70.45 o 
  11   4   5       69.98       56.52     56.00 o 
 -11   5   5        1.06      -42.04     60.37 o 
 -10   5   5      465.75      505.05    108.89 o 
  -9   5   5      448.26      427.33     71.20 o 
  -8   5   5      313.61      350.67     62.01 o 
  -7   5   5     1322.29     1176.76    145.99 o 
  -6   5   5      142.25      145.17     32.71 o 
  -5   5   5     2413.45     2596.92     92.57 o 
  -4   5   5     3633.67     3752.97    111.92 o 
  -3   5   5     3350.40     3489.35     86.40 o 
  -2   5   5     1100.28     1143.75     60.69 o 
  -1   5   5        0.20       34.11     16.16 o 
   0   5   5    14759.59    14650.03    309.97 o 
   1   5   5     3829.23     4062.49     97.73 o 
   2   5   5      195.98      228.66     27.19 o 
   3   5   5    13185.98    12700.31    278.45 o 
   4   5   5      141.41      203.88     30.75 o 
   5   5   5     1349.72     1367.17     82.72 o 
   6   5   5     1116.36     1284.65    131.53 o 
   7   5   5      678.92      756.77    182.19 o 
   8   5   5      621.51      666.70     94.87 o 
   9   5   5       14.26      -17.54     41.41 o 
  10   5   5      231.42      415.45     79.18 o 
 -10   6   5      225.53      264.86    108.89 o 
  -9   6   5      175.34      177.34     54.89 o 
  -8   6   5      720.85      849.83     66.18 o 
  -7   6   5      873.40      939.74    110.46 o 
  -6   6   5     1237.01     1282.45     89.81 o 
  -5   6   5     4505.81     4529.39    136.02 o 
  -4   6   5     1114.45     1207.65     61.50 o 
  -3   6   5     3438.09     3533.30     91.50 o 
  -2   6   5     3364.43     3241.36     84.17 o 
  -1   6   5      120.24      160.35     23.19 o 
   0   6   5      322.05      365.91     37.16 o 
   1   6   5     3371.30     3581.62     92.67 o 
   2   6   5     2501.53     2328.16     94.30 o 
   3   6   5     1031.92     1040.89     50.57 o 
   4   6   5      138.79      187.17     30.95 o 
   5   6   5     5097.10     5182.54    186.12 o 
   6   6   5      835.90      786.79     75.42 o 
   7   6   5      128.96      107.74     45.35 o 
   8   6   5      446.94      471.22     71.94 o 
   9   6   5       40.10       80.89     54.18 o 
  10   6   5      273.60      371.67     80.21 o 
 -10   7   5      225.11      247.96     90.56 o 
  -9   7   5      232.13      232.47     60.97 o 
  -8   7   5      688.38      647.91     61.45 o 
  -7   7   5       25.50       17.90     29.12 o 
  -6   7   5      565.03      538.60     76.89 o 
  -5   7   5     1751.78     1781.63     80.50 o 
  -4   7   5     2948.80     3058.06    104.41 o 
  -3   7   5      747.78      818.15     79.82 o 
  -2   7   5      229.08      301.05     30.64 o 
  -1   7   5      774.22      845.70     54.97 o 
   0   7   5     7218.24     6848.95    173.60 o 
   1   7   5     2641.62     2605.76     90.75 o 
   2   7   5      539.52      499.91     39.92 o 
   3   7   5       53.74       53.62     25.42 o 
   4   7   5       47.40       95.07     32.67 o 
   5   7   5      734.11      746.68     75.47 o 
   6   7   5     1449.57     1508.11     96.32 o 
   7   7   5      360.33      297.43     60.86 o 
   8   7   5       10.48       64.91     48.95 o 
   9   7   5        2.48        8.62     56.06 o 
  10   7   5      194.81      236.10     89.48 o 
 -10   8   5      148.69      203.76     95.95 o 
  -9   8   5      173.99      195.13     90.56 o 
  -8   8   5       61.97       76.49     46.32 o 
  -7   8   5      262.90      337.16     61.65 o 
  -6   8   5       65.80       11.77     37.79 o 
  -5   8   5     2167.68     2116.21    116.01 o 
  -4   8   5     1901.60     1780.74    221.54 o 
  -3   8   5      355.19      264.45     52.83 o 
  -2   8   5     1288.23     1314.88     78.61 o 
  -1   8   5      328.83      373.24     43.87 o 
   0   8   5     1988.24     1946.07     80.85 o 
   1   8   5     3787.83     3871.49    121.49 o 
   2   8   5      739.36      792.07     58.61 o 
   3   8   5      138.45      215.25     40.04 o 
   4   8   5      329.85      327.89     87.86 o 
   5   8   5     2294.66     2209.98    152.55 o 
   6   8   5     1150.47     1085.88    215.62 o 
   7   8   5       60.51       34.50     57.14 o 
   8   8   5       31.58      126.13     76.54 o 
   9   8   5       80.88       67.92     71.15 o 
  -9   9   5      131.09       51.75     69.00 o 
  -8   9   5      419.05      424.33     74.54 o 
  -7   9   5       70.77       82.63     74.93 o 
  -6   9   5      171.66      284.13     62.99 o 
  -5   9   5      799.36      601.50    151.47 o 
  -4   9   5      468.87      405.70     65.00 o 
  -3   9   5      175.06      277.70     58.01 o 
  -2   9   5      423.32      411.25     62.88 o 
  -1   9   5      997.94      994.65     92.08 o 
   0   9   5      192.73      150.67     45.55 o 
   1   9   5     2611.19     2514.95    121.76 o 
   2   9   5     1068.77     1250.56     73.60 o 
   3   9   5      669.16      757.66     61.08 o 
   4   9   5      931.93     1026.87     95.24 o 
   5   9   5       33.67       62.61     47.38 o 
   6   9   5      719.56      708.48    108.89 o 
   7   9   5      188.44      263.66     65.79 o 
   8   9   5       22.42      114.31     53.54 o 
   9   9   5       24.29       84.92     48.51 o 
  -8  10   5      189.24      211.32     84.63 o 
  -7  10   5       41.23      164.60     56.63 o 
  -6  10   5      279.22      331.37     67.86 o 
  -5  10   5       40.64       46.04     67.38 o 
  -4  10   5       60.17       62.29     49.41 o 
  -3  10   5     1683.77     1581.58    145.54 o 
  -2  10   5      116.44      118.00     51.05 o 
  -1  10   5     1705.08     1808.72     86.18 o 
   0  10   5       38.64       31.77     33.59 o 
   1  10   5      292.26      427.40     52.93 o 
   2  10   5      318.99      382.87     49.57 o 
   3  10   5      494.36      348.91     50.55 o 
   4  10   5       15.70       55.55     48.01 o 
   5  10   5       40.87       37.12     43.65 o 
   6  10   5      142.51      132.99     55.95 o 
   7  10   5      189.89      297.91     84.63 o 
   8  10   5       27.05       93.93     53.61 o 
  -7  11   5       23.93       59.62    108.35 o 
  -6  11   5      360.19      337.20     69.90 o 
  -5  11   5       30.31       45.36     48.64 o 
  -4  11   5       35.82       32.67     48.60 o 
  -3  11   5       58.93       29.11     70.07 o 
  -2  11   5      122.19       71.02     47.00 o 
  -1  11   5       43.58        7.85     43.07 o 
   0  11   5       16.57        6.13     34.36 o 
   1  11   5       72.56       57.64     37.55 o 
   2  11   5     1081.08     1404.77     83.54 o 
   3  11   5       29.85       14.59     69.00 o 
   4  11   5      297.45      239.55     64.92 o 
   5  11   5      221.05      187.51     62.47 o 
   6  11   5      178.09      305.88    113.74 o 
   7  11   5       63.36      100.28     60.29 o 
  -6  12   5       38.14       64.16     83.55 o 
  -5  12   5       60.85       68.40     61.99 o 
  -4  12   5      296.94      261.84     68.38 o 
  -3  12   5      211.71      195.34     59.91 o 
  -2  12   5      178.71      236.94     70.61 o 
  -1  12   5      260.96      157.74     54.78 o 
   0  12   5      104.97      106.25     94.33 o 
   1  12   5      285.71      302.82     53.17 o 
   2  12   5       52.92      114.33     56.91 o 
   3  12   5      179.58       63.72    122.36 o 
   4  12   5      117.58      142.73     60.77 o 
   5  12   5      130.10      164.67     75.47 o 
   6  12   5        5.80       20.04     90.02 o 
  -5  13   5       75.26       87.72     55.23 o 
  -4  13   5       71.09       88.61     54.79 o 
  -3  13   5       11.00       68.28     49.83 o 
  -2  13   5        0.58       70.93     53.32 o 
  -1  13   5       81.37      134.82     67.92 o 
   0  13   5      175.13      138.80     60.09 o 
   1  13   5       35.07       33.21     41.72 o 
   2  13   5        8.31       27.49     38.54 o 
   3  13   5      292.91      149.04     63.71 o 
   4  13   5       38.15       74.03    108.89 o 
  -3  14   5       30.36       46.55     80.32 o 
  -2  14   5       11.80       50.04     54.39 o 
  -1  14   5        1.59      -19.98     67.92 o 
   0  14   5       38.18       13.82     50.41 o 
   1  14   5       32.88       63.34     56.37 o 
   2  14   5      216.01      144.86     66.57 o 
   6  -7   6        0.83       51.75     57.14 o 
   7  -7   6      201.07      265.21    104.57 o 
   8  -7   6      808.95      628.52    142.31 o 
   9  -7   6      347.81      420.45    129.37 o 
 -10  -6   6      556.90      433.39    100.26 o 
  -9  -6   6      217.40      273.83     84.09 o 
  -8  -6   6       18.76       60.37     53.90 o 
  -7  -6   6     2798.83     2742.63    184.35 o 
  -6  -6   6      232.39      218.85     62.53 o 
  -5  -6   6     3200.82     3169.55    184.35 o 
  -4  -6   6     1201.62     1097.48     95.95 o 
  -3  -6   6      203.89      181.44     32.75 o 
  -2  -6   6      983.90     1059.63     59.46 o 
  -1  -6   6     1640.11     1587.90     76.98 o 
   0  -6   6     3184.51     3039.86    169.26 o 
   1  -6   6      761.44      689.97    101.34 o 
   2  -6   6     1205.22     1241.94    122.90 o 
   3  -6   6    10492.73    10774.30    446.32 o 
   4  -6   6     1318.52     1295.85    118.59 o 
   5  -6   6     1673.39     1707.00    108.00 o 
   6  -6   6      150.39      204.88     82.47 o 
   7  -6   6      643.99      464.95     82.47 o 
   8  -6   6      875.89      835.51    115.35 o 
   9  -6   6       50.55        9.05     46.66 o 
  10  -6   6       10.10       30.99     58.46 o 
 -11  -5   6       44.63       83.01     77.62 o 
 -10  -5   6      171.84      168.18     74.39 o 
  -9  -5   6      302.34      131.53     65.76 o 
  -8  -5   6      391.94      365.47     86.25 o 
  -7  -5   6      943.86      884.02    106.73 o 
  -6  -5   6       40.25       12.94     42.04 o 
  -5  -5   6     5287.35     5148.89    254.43 o 
  -4  -5   6      357.24      353.54     39.58 o 
  -3  -5   6    10503.57    10435.34    285.85 o 
  -2  -5   6     9401.60     9597.88    263.36 o 
  -1  -5   6      615.52      673.12     53.30 o 
   0  -5   6     3986.47     3975.86    142.43 o 
   1  -5   6     5598.84     5571.12    183.95 o 
   2  -5   6     4475.48     4623.52    155.95 o 
   3  -5   6     1063.87     1095.13     71.94 o 
   4  -5   6       99.46       57.43     37.68 o 
   5  -5   6     4904.76     4923.60    189.63 o 
   6  -5   6      269.80      282.45     59.83 o 
   7  -5   6     1362.77     1629.67    112.25 o 
   8  -5   6      707.73      786.95     91.11 o 
   9  -5   6        7.60        2.04     49.72 o 
  10  -5   6      333.16      330.41     77.33 o 
 -11  -4   6       34.37       70.07     74.39 o 
 -10  -4   6      230.10      231.79     78.70 o 
  -9  -4   6      802.84      658.70    109.96 o 
  -8  -4   6      801.36      699.67    102.42 o 
  -7  -4   6      599.79      565.99     88.40 o 
  -6  -4   6      539.62      518.55     79.78 o 
  -5  -4   6     1928.36     1895.26    132.60 o 
  -4  -4   6     3405.56     3560.90    122.18 o 
  -3  -4   6     3272.76     3303.91    115.83 o 
  -2  -4   6      354.45      306.01     36.92 o 
  -1  -4   6     1251.65     1280.28     71.69 o 
   0  -4   6    12434.18    11387.11    318.81 o 
   1  -4   6     2257.58     2044.99    121.28 o 
   2  -4   6    11307.49    10675.95    297.66 o 
   3  -4   6      777.98      809.79     53.12 o 
   4  -4   6      308.55      263.77     36.70 o 
   5  -4   6     1596.91     1711.47    132.60 o 
   6  -4   6      690.62      634.29     91.64 o 
   7  -4   6     1176.98     1145.26    150.39 o 
   8  -4   6      529.33      498.89     79.77 o 
   9  -4   6      138.24       45.99     52.98 o 
  10  -4   6      414.89      492.03     88.43 o 
 -11  -3   6       16.47       36.65     61.45 o 
 -10  -3   6      275.63      343.91     93.79 o 
  -9  -3   6      871.33      895.88    125.06 o 
  -8  -3   6      846.80      750.34    108.89 o 
  -7  -3   6      655.85      616.66     93.79 o 
  -6  -3   6      371.27      321.27     67.92 o 
  -5  -3   6     6834.69     7154.29    349.30 o 
  -4  -3   6     3257.96     2926.39    108.94 o 
  -3  -3   6     4499.25     4527.20    145.33 o 
  -2  -3   6     5482.95     5366.80    167.38 o 
  -1  -3   6     2032.81     2089.98     90.53 o 
   0  -3   6      571.44      496.38     48.25 o 
   1  -3   6     5100.81     5061.93    197.83 o 
   2  -3   6      366.56      383.05     37.01 o 
   3  -3   6     4107.55     4021.35    148.68 o 
   4  -3   6     2122.33     2127.06     81.76 o 
   5  -3   6     5142.95     5070.75    144.97 o 
   6  -3   6     1418.42     1556.33    133.68 o 
   7  -3   6      418.54      514.59     71.00 o 
   8  -3   6       98.11      125.14     51.55 o 
   9  -3   6      690.37      858.10     98.68 o 
  10  -3   6      407.85      333.90     76.67 o 
  11  -3   6       76.76      112.73     65.53 o 
 -11  -2   6      251.19      214.54     85.17 o 
 -10  -2   6      378.54      392.42     98.10 o 
  -9  -2   6      687.51      768.67    115.35 o 
  -8  -2   6      699.43      712.61    108.89 o 
  -7  -2   6     2994.38     2956.09    191.90 o 
  -6  -2   6     2861.65     2506.53    170.34 o 
  -5  -2   6     4086.20     4073.91    175.19 o 
  -4  -2   6     1887.31     1647.58    102.42 o 
  -3  -2   6     5128.18     5636.01    175.56 o 
  -2  -2   6     9661.54    10141.93    276.35 o 
  -1  -2   6     7167.36     7645.73    217.78 o 
   0  -2   6    16843.36    16976.44    437.16 o 
   1  -2   6    30496.21    29130.56    584.36 o 
   2  -2   6       14.20       27.72     18.88 o 
   3  -2   6     3069.17     2809.10     92.41 o 
   4  -2   6    10315.10    10070.39    232.84 o 
   5  -2   6     1109.07      962.92     56.76 o 
   6  -2   6     1949.49     2004.38     82.94 o 
   7  -2   6      361.53      397.76     67.31 o 
   8  -2   6      787.92     1027.21     99.94 o 
   9  -2   6      384.94      459.82    226.40 o 
  10  -2   6      229.22      284.71     73.77 o 
  11  -2   6      127.83      213.50     71.49 o 
 -11  -1   6      230.33      191.90     81.93 o 
 -10  -1   6      378.68      370.86     95.95 o 
  -9  -1   6      339.69      343.91     88.40 o 
  -8  -1   6      682.25      471.12     90.56 o 
  -7  -1   6     1283.48     1275.36    121.82 o 
  -6  -1   6     4188.75     4062.19    224.24 o 
  -5  -1   6      387.37      383.87     43.79 o 
  -4  -1   6     9053.89     8967.70    200.04 o 
  -3  -1   6     7273.87     7354.22    342.83 o 
  -2  -1   6     9511.84     9854.41    273.82 o 
  -1  -1   6    39096.73    37174.92    938.47 o 
   0  -1   6     6624.58     6690.43    165.35 o 
   1  -1   6      396.25      438.02     36.25 o 
   2  -1   6     1639.75     1639.22     65.68 o 
   3  -1   6     7545.25     7487.08    180.07 o 
   4  -1   6     3670.11     3568.32    110.51 o 
   5  -1   6     1564.35     1479.26     66.12 o 
   6  -1   6     1551.88     1721.85     74.76 o 
   7  -1   6       92.61       97.31     44.47 o 
   8  -1   6      958.23     1095.00    214.54 o 
   9  -1   6     2155.03     2337.90    147.16 o 
  10  -1   6      152.31      200.59     64.14 o 
  11  -1   6       31.03      182.67     66.97 o 
 -11   0   6     1059.03     1032.80    148.77 o 
 -10   0   6        0.44       22.64     49.59 o 
  -9   0   6      313.18      311.56     86.25 o 
  -8   0   6     1748.52     1541.65    142.31 o 
  -7   0   6      382.00      413.98     81.93 o 
  -6   0   6    10630.66    10174.32    287.80 o 
  -5   0   6        1.09      -19.30     15.11 o 
  -4   0   6      159.22      203.00     24.06 o 
  -3   0   6      183.55      192.10     20.70 o 
  -2   0   6     7908.93     8042.84    179.24 o 
  -1   0   6      661.87      656.81     37.14 o 
   0   0   6      114.77      141.77     23.17 o 
   1   0   6      155.81      178.95     26.28 o 
   2   0   6     9686.07     8838.18    224.91 o 
   3   0   6      212.42      211.37     36.10 o 
   4   0   6    26195.04    25193.05    514.40 o 
   5   0   6      241.54      294.48     35.05 o 
   6   0   6      397.03      419.91     42.06 o 
   7   0   6      983.48      776.72     99.72 o 
   8   0   6     1478.30     1384.01    183.27 o 
   9   0   6     1235.64     1240.74    268.98 o 
  10   0   6      176.14      218.49     66.70 o 
  11   0   6      148.94       91.78     61.34 o 
 -11   1   6      229.58      202.68     93.79 o 
 -10   1   6      394.39      354.69     98.10 o 
  -9   1   6      336.34      373.01     93.79 o 
  -8   1   6      653.73      599.41    100.26 o 
  -7   1   6     1246.93     1253.80    130.45 o 
  -6   1   6     4106.54     4053.69    117.42 o 
  -5   1   6      335.19      344.21     34.63 o 
  -4   1   6     9150.33     9153.34    204.70 o 
  -3   1   6     7380.26     7485.79    170.78 o 
  -2   1   6     9625.07    10002.32    218.46 o 
  -1   1   6    39236.21    37525.32    730.33 o 
   0   1   6     6754.17     6977.64    162.94 o 
   1   1   6      337.31      346.64     31.83 o 
   2   1   6     1655.90     1766.71     66.89 o 
   3   1   6     7443.09     7160.53    218.80 o 
   4   1   6     3516.84     3625.43    109.23 o 
   5   1   6     1538.40     1407.27     64.39 o 
   6   1   6     1595.68     1690.75    102.43 o 
   7   1   6       92.84       88.40     44.98 o 
   8   1   6     1030.81      855.94     91.33 o 
   9   1   6     2148.06     2094.52    134.61 o 
  10   1   6      144.67      121.92     61.36 o 
  11   1   6       30.84       48.75     56.63 o 
 -11   2   6      253.16      171.41     86.25 o 
 -10   2   6      381.95      431.23    104.57 o 
  -9   2   6      678.29      736.33    120.74 o 
  -8   2   6      713.24      833.35    116.43 o 
  -7   2   6     2981.71     3017.19    133.52 o 
  -6   2   6     2899.82     2869.60     93.96 o 
  -5   2   6     4044.38     3939.83    112.83 o 
  -4   2   6     1844.67     1721.14     98.46 o 
  -3   2   6     5222.05     5880.01    166.14 o 
  -2   2   6     9558.82    10016.35    223.03 o 
  -1   2   6     7177.43     7108.06    219.48 o 
   0   2   6    16866.54    16802.17    366.14 o 
   1   2   6    30376.91    29184.27    578.19 o 
   2   2   6       21.95       48.97     20.42 o 
   3   2   6     3046.50     2979.06     92.56 o 
   4   2   6    10316.96     9859.58    231.10 o 
   5   2   6     1101.26     1146.60     58.14 o 
   6   2   6     1960.97     1977.91    108.63 o 
   7   2   6      372.02      369.59     62.86 o 
   8   2   6      784.50      822.73    125.06 o 
   9   2   6      380.76      304.02     68.07 o 
  10   2   6      229.68      193.83     64.58 o 
  11   2   6      137.35      196.97     68.73 o 
 -11   3   6       15.76      -30.19     60.37 o 
 -10   3   6      254.92      325.58    100.26 o 
  -9   3   6      896.75      627.44    109.96 o 
  -8   3   6      785.39      628.52    102.42 o 
  -7   3   6      690.31      780.83     57.00 o 
  -6   3   6      352.12      436.62     42.01 o 
  -5   3   6     6842.05     6959.92    175.06 o 
  -4   3   6     3368.95     3012.18     93.61 o 
  -3   3   6     4402.17     4493.13    121.39 o 
  -2   3   6     5374.23     5551.76    233.09 o 
  -1   3   6     2089.40     2102.28     56.95 o 
   0   3   6      462.55      489.98     35.79 o 
   1   3   6     5069.24     5016.69    129.24 o 
   2   3   6      474.29      477.10     37.15 o 
   3   3   6     4089.71     4126.20    116.71 o 
   4   3   6     2239.56     2095.41     78.80 o 
   5   3   6     5135.98     4978.48    140.05 o 
   6   3   6     1335.03     1463.77     93.53 o 
   7   3   6      445.47      525.18     71.20 o 
   8   3   6       91.22      115.08     52.11 o 
   9   3   6      709.87      883.27     98.33 o 
  10   3   6      455.20      518.67     85.70 o 
  11   3   6       68.08      109.19     57.81 o 
 -11   4   6       38.64       83.01     79.78 o 
 -10   4   6      236.84      203.76     86.25 o 
  -9   4   6      768.36      630.67    116.43 o 
  -8   4   6      836.99      969.31     89.19 o 
  -7   4   6      593.28      676.97     55.05 o 
  -6   4   6      551.37      567.59     47.72 o 
  -5   4   6     1927.51     1862.59     76.33 o 
  -4   4   6     3421.23     3454.60    106.38 o 
  -3   4   6     3275.82     3274.35    101.41 o 
  -2   4   6      306.93      334.99     23.68 o 
  -1   4   6     1277.92     1298.07     45.73 o 
   0   4   6    12764.24    11903.32    223.79 o 
   1   4   6     2289.23     2085.40     64.78 o 
   2   4   6    11268.85    10841.98    241.20 o 
   3   4   6      782.91      785.16     48.93 o 
   4   4   6      300.20      400.63     39.57 o 
   5   4   6     1594.32     1720.33     95.65 o 
   6   4   6      698.18      766.27     73.97 o 
   7   4   6     1157.43     1264.21     97.90 o 
   8   4   6      526.35      511.50     77.37 o 
   9   4   6      128.32      127.68     54.74 o 
  10   4   6      398.77      466.14     83.09 o 
 -11   5   6       47.47      -63.61     59.29 o 
 -10   5   6      172.06      333.13     98.10 o 
  -9   5   6      286.30      238.25     88.40 o 
  -8   5   6      407.40      481.13     70.51 o 
  -7   5   6      939.77      981.19    102.12 o 
  -6   5   6       49.97       67.82     28.52 o 
  -5   5   6     5224.41     5274.43    149.68 o 
  -4   5   6      312.16      267.77     39.74 o 
  -3   5   6    10613.50    10831.84    246.68 o 
  -2   5   6     9478.55     9614.38    188.25 o 
  -1   5   6      603.64      643.83     38.03 o 
   0   5   6     3950.30     4087.12     99.61 o 
   1   5   6     5564.64     5794.16    130.60 o 
   2   5   6     4441.58     4358.71    109.33 o 
   3   5   6     1041.52     1095.09     55.58 o 
   4   5   6       97.53      104.34     28.68 o 
   5   5   6     4946.89     4763.88    179.14 o 
   6   5   6      279.82      413.19     58.93 o 
   7   5   6     1347.49     1267.65    219.93 o 
   8   5   6      722.73      753.27    173.03 o 
   9   5   6        5.24       -9.70     67.92 o 
  10   5   6      324.56      319.09     75.85 o 
 -10   6   6      537.37      519.63    112.12 o 
  -9   6   6      219.16      220.85     58.13 o 
  -8   6   6       21.78       83.13     35.55 o 
  -7   6   6     2872.60     2736.13    139.76 o 
  -6   6   6      231.90      208.53     39.02 o 
  -5   6   6     3182.15     3129.74    109.84 o 
  -4   6   6     1213.53     1234.78     76.90 o 
  -3   6   6      179.43      196.75     33.98 o 
  -2   6   6      945.58      901.08     70.43 o 
  -1   6   6     1616.94     1532.49     55.82 o 
   0   6   6     3115.13     3029.85     84.73 o 
   1   6   6      755.67      784.50     63.02 o 
   2   6   6     1190.15     1162.60     53.55 o 
   3   6   6    10477.96    10443.65    214.53 o 
   4   6   6     1325.86     1363.55     74.25 o 
   5   6   6     1687.95     1905.14    111.04 o 
   6   6   6      160.42      213.62     52.01 o 
   7   6   6      646.34      711.62     79.82 o 
   8   6   6      865.21      701.55    131.53 o 
   9   6   6       53.22       58.62     51.29 o 
  10   6   6       12.17       89.21     53.61 o 
  -9   7   6        0.50       74.35     48.64 o 
  -8   7   6       36.07      108.82     43.21 o 
  -7   7   6      671.72      865.89     67.99 o 
  -6   7   6      444.54      496.88     51.34 o 
  -5   7   6      984.01      843.69     61.08 o 
  -4   7   6      174.88      150.77     37.82 o 
  -3   7   6     1176.32     1281.16     67.24 o 
  -2   7   6     7120.19     7393.61    191.12 o 
  -1   7   6     3397.53     3226.91     88.80 o 
   0   7   6     1845.26     1814.15     65.43 o 
   1   7   6      371.89      403.99     41.94 o 
   2   7   6     1414.92     1535.50     63.56 o 
   3   7   6     2034.76     1871.93     70.02 o 
   4   7   6      157.60       99.90     28.68 o 
   5   7   6      104.77      156.26     46.88 o 
   6   7   6        1.36       51.81     42.94 o 
   7   7   6      203.49      213.03     54.95 o 
   8   7   6      817.88      767.59    129.37 o 
   9   7   6      344.72      501.31    118.59 o 
  -9   8   6       33.22       74.39     69.00 o 
  -8   8   6      368.75      446.47     92.18 o 
  -7   8   6      224.21      243.86     67.38 o 
  -6   8   6      496.38      354.85     62.62 o 
  -5   8   6      875.79      990.26     90.13 o 
  -4   8   6      634.76      658.26    134.22 o 
  -3   8   6     1015.47      959.14     84.67 o 
  -2   8   6      535.44      516.33     65.81 o 
  -1   8   6      170.28      132.57     35.88 o 
   0   8   6      504.83      453.24     46.69 o 
   1   8   6      797.19      829.06     59.01 o 
   2   8   6     1078.02     1132.43     79.13 o 
   3   8   6     2649.52     2684.03    101.49 o 
   4   8   6      531.36      597.02     75.38 o 
   5   8   6      141.25      182.89     54.88 o 
   6   8   6      164.99      178.85     80.86 o 
   7   8   6      431.52      443.09    104.57 o 
   8   8   6      199.53      274.91     97.03 o 
   9   8   6       83.51      118.59     79.78 o 
  -9   9   6       67.62      181.12     90.56 o 
  -8   9   6      224.86      256.85     73.31 o 
  -7   9   6      105.47      165.08     55.42 o 
  -6   9   6      466.55      545.90     76.37 o 
  -5   9   6       20.44       42.58     43.86 o 
  -4   9   6      980.34     1001.38     92.03 o 
  -3   9   6     1222.42     1127.10    166.02 o 
  -2   9   6       53.28       88.97     47.26 o 
  -1   9   6     1748.59     1616.04    105.10 o 
   0   9   6       55.57       47.56     33.20 o 
   1   9   6       60.88       66.95     32.16 o 
   2   9   6     1982.12     2094.12     91.86 o 
   3   9   6      275.43      286.27     49.43 o 
   4   9   6      212.03      300.78     64.49 o 
   5   9   6       37.13       46.84     44.44 o 
   6   9   6      854.07      739.64     92.00 o 
   7   9   6       47.71       40.05     53.90 o 
   8   9   6      115.44      187.18     64.68 o 
  -8  10   6      246.32      216.55     62.47 o 
  -7  10   6      237.83      334.28     77.08 o 
  -6  10   6       26.06       75.55     48.37 o 
  -5  10   6      262.44      262.11     80.32 o 
  -4  10   6      323.52      348.36     67.33 o 
  -3  10   6      596.77      700.83     98.64 o 
  -2  10   6       65.93       79.67    100.26 o 
  -1  10   6      346.21      385.62     67.04 o 
   0  10   6       23.61       30.35     50.28 o 
   1  10   6     1919.53     1818.00    202.94 o 
   2  10   6       91.92       65.10     35.79 o 
   3  10   6      320.60      259.48     47.13 o 
   4  10   6      264.52      182.63     56.20 o 
   5  10   6       65.76       37.45     46.97 o 
   6  10   6      178.15      186.87     61.40 o 
   7  10   6      204.18      369.60     78.22 o 
   8  10   6       42.32      100.00     50.80 o 
  -7  11   6       45.74       71.02     51.98 o 
  -6  11   6       12.26       60.51     50.49 o 
  -5  11   6       45.91      141.76     58.72 o 
  -4  11   6     1117.47     1378.42    115.18 o 
  -3  11   6      102.69       58.98     47.96 o 
  -2  11   6      346.95      348.97     69.30 o 
  -1  11   6       82.64       92.80     51.63 o 
   0  11   6       81.58      102.98     51.41 o 
   1  11   6       19.64       13.24     34.32 o 
   2  11   6      672.34      680.66     65.62 o 
   3  11   6       63.17       59.90     47.59 o 
   4  11   6      439.68      384.17     72.50 o 
   5  11   6       78.43       62.44     58.76 o 
   6  11   6      496.35      329.76    128.29 o 
   7  11   6       79.92      205.08     65.23 o 
  -6  12   6       16.83       35.80     52.85 o 
  -5  12   6       76.12       85.18     68.46 o 
  -4  12   6       93.28      137.81     60.60 o 
  -3  12   6      163.85      327.40     70.45 o 
  -2  12   6       32.53      -14.61     46.19 o 
  -1  12   6       75.60       86.14     51.31 o 
   0  12   6       43.64       72.06     51.45 o 
   1  12   6      559.72      494.25     77.62 o 
   2  12   6      148.44      181.41     75.65 o 
   3  12   6       33.60      102.45     57.68 o 
   4  12   6       41.49       95.24     53.02 o 
   5  12   6       42.62       36.78     50.18 o 
   6  12   6       39.78       52.67     67.38 o 
  -4  13   6       15.41       82.35     55.23 o 
  -3  13   6       94.04      159.95     65.61 o 
  -2  13   6       91.22      101.72     55.90 o 
  -1  13   6      168.86       98.29     58.95 o 
   0  13   6       47.61       14.39     52.85 o 
   1  13   6        7.71       10.97     51.27 o 
   2  13   6       47.67        7.17     49.97 o 
   3  13   6       32.33       97.32    131.53 o 
   4  13   6       17.02       59.53     55.07 o 
  -2  14   6       25.52        3.47     47.07 o 
  -1  14   6       17.83      -64.22     47.65 o 
   0  14   6        9.34      -15.43    102.42 o 
   1  14   6        1.76        9.15     51.91 o 
   7  -7   7      177.44      159.56     98.10 o 
   8  -7   7      317.18      681.34    149.85 o 
   9  -7   7      144.38       47.44     85.17 o 
 -10  -6   7        5.77      122.90     70.07 o 
  -9  -6   7      118.49      131.53     67.92 o 
  -8  -6   7      737.02      947.63    122.90 o 
  -7  -6   7      390.17      304.02     75.47 o 
  -6  -6   7      179.46      286.77     70.07 o 
  -5  -6   7     1482.86     1431.69    120.74 o 
  -4  -6   7      457.40      517.88     51.69 o 
  -3  -6   7     4530.21     4555.75    151.20 o 
  -2  -6   7     1249.88     1421.20     75.82 o 
  -1  -6   7      789.31      852.47    136.38 o 
   0  -6   7     2063.10     2095.95    100.69 o 
   1  -6   7      509.62      562.15     61.19 o 
   2  -6   7     1804.47     1815.70     96.09 o 
   3  -6   7     2698.68     2648.83    182.19 o 
   4  -6   7      477.10      489.45     89.48 o 
   5  -6   7     1189.34     1469.36    105.19 o 
   6  -6   7      702.88      725.07    100.80 o 
   7  -6   7      629.88      656.34     84.15 o 
   8  -6   7        5.91       57.06     49.47 o 
   9  -6   7      125.50      132.64     64.15 o 
  10  -6   7      375.49      411.01    159.02 o 
 -10  -5   7      661.59      583.24    111.04 o 
  -9  -5   7       61.85       81.93     64.68 o 
  -8  -5   7      322.63      277.07     78.70 o 
  -7  -5   7     1544.39     1395.03    134.76 o 
  -6  -5   7      298.82      254.43     65.76 o 
  -5  -5   7     4347.93     4203.42    228.55 o 
  -4  -5   7      549.71      617.34     53.55 o 
  -3  -5   7      500.03      521.12     50.48 o 
  -2  -5   7     2076.24     2339.69    102.42 o 
  -1  -5   7     2710.47     2483.00    108.82 o 
   0  -5   7     3847.73     3738.99    184.89 o 
   1  -5   7      237.88      296.52    109.42 o 
   2  -5   7     5211.15     4793.18    173.15 o 
   3  -5   7     1766.90     1729.90     93.13 o 
   4  -5   7     1399.98     1352.72     72.94 o 
   5  -5   7     1593.01     1394.17    145.54 o 
   6  -5   7      651.01      713.12     81.81 o 
   7  -5   7      335.28      377.17     68.60 o 
   8  -5   7      543.34      497.07    114.28 o 
   9  -5   7      126.97      161.95     81.93 o 
  10  -5   7      142.53      196.96     69.17 o 
 -11  -4   7       15.30       -5.39     62.53 o 
 -10  -4   7      396.85      328.81     91.64 o 
  -9  -4   7        7.85      -16.17     48.51 o 
  -8  -4   7       47.68       44.20     52.83 o 
  -7  -4   7     1263.94     1259.19    133.68 o 
  -6  -4   7     1104.27     1163.24    121.82 o 
  -5  -4   7     2886.38     2887.09    175.73 o 
  -4  -4   7     1210.86     1325.64    136.92 o 
  -3  -4   7      645.72      714.76     56.60 o 
  -2  -4   7    14181.76    14938.72    389.23 o 
  -1  -4   7     2546.68     2751.24    186.51 o 
   0  -4   7    18554.92    17522.04    468.47 o 
   1  -4   7      711.36      618.69     64.68 o 
   2  -4   7      515.28      404.61     50.18 o 
   3  -4   7     1050.41     1123.75    115.97 o 
   4  -4   7     5701.07     5614.57    159.01 o 
   5  -4   7      481.71      570.26     54.37 o 
   6  -4   7       65.30       17.22     39.26 o 
   7  -4   7      312.05      457.82     73.92 o 
   8  -4   7      309.30      275.66    113.20 o 
   9  -4   7      380.00      356.49    100.80 o 
  10  -4   7      640.88      642.00     96.10 o 
 -11  -3   7      228.09      258.74     89.48 o 
 -10  -3   7      474.79      615.58    116.43 o 
  -9  -3   7      563.78      473.28    101.34 o 
  -8  -3   7      375.11      269.52     78.70 o 
  -7  -3   7     1800.15     1815.48    150.93 o 
  -6  -3   7     4104.64     4029.85    230.71 o 
  -5  -3   7     6788.02     6747.19    385.41 o 
  -4  -3   7     2359.62     2447.80    101.61 o 
  -3  -3   7      564.04      592.73    110.50 o 
  -2  -3   7     2430.31     2516.36    161.71 o 
  -1  -3   7     3911.43     4056.70    145.20 o 
   0  -3   7     2881.64     2865.71    186.51 o 
   1  -3   7     2621.50     2680.54    116.02 o 
   2  -3   7     2886.56     2880.05     99.61 o 
   3  -3   7     4363.26     4057.01    124.58 o 
   4  -3   7     8056.97     8102.11    204.55 o 
   5  -3   7     7048.04     6865.47    185.81 o 
   6  -3   7      212.86      230.00     41.05 o 
   7  -3   7      703.20      762.39     86.76 o 
   8  -3   7      217.45      231.10     88.94 o 
   9  -3   7      457.14      522.34     85.50 o 
  10  -3   7      203.31      264.47     77.03 o 
 -11  -2   7      199.10      172.49     83.01 o 
 -10  -2   7        2.94       10.78     57.14 o 
  -9  -2   7     1024.21      877.55    127.21 o 
  -8  -2   7      963.28      999.38    129.37 o 
  -7  -2   7       28.72       -3.23     39.89 o 
  -6  -2   7     2081.68     2034.33    152.01 o 
  -5  -2   7     1497.11     1587.44     83.66 o 
  -4  -2   7     5144.64     4979.73    167.10 o 
  -3  -2   7     7949.97     8049.88    237.31 o 
  -2  -2   7       14.44       11.54     43.66 o 
  -1  -2   7    19504.72    19218.76    494.80 o 
   0  -2   7     1878.72     1766.33     92.69 o 
   1  -2   7     7568.80     7603.51    188.41 o 
   2  -2   7     6112.86     6057.33    158.52 o 
   3  -2   7     1916.29     2088.47     80.63 o 
   4  -2   7      955.05     1068.89     61.62 o 
   5  -2   7      535.50      522.97     67.36 o 
   6  -2   7     4578.21     4581.35    141.91 o 
   7  -2   7      564.89      653.70     81.33 o 
   8  -2   7      180.87      273.67     65.02 o 
   9  -2   7      481.23      510.71     82.42 o 
  10  -2   7      421.26      341.95     78.64 o 
  11  -2   7      167.25      161.20     67.86 o 
 -11  -1   7      181.44      177.88     81.93 o 
 -10  -1   7      128.15      117.51     69.00 o 
  -9  -1   7     1244.62     1410.12    158.48 o 
  -8  -1   7     1079.17     1094.25    130.45 o 
  -7  -1   7     1001.25     1072.69    122.90 o 
  -6  -1   7     2516.26     2447.23    167.10 o 
  -5  -1   7      307.22      315.64     45.72 o 
  -4  -1   7     3638.08     3572.89    135.46 o 
  -3  -1   7    11030.15    11542.99    318.37 o 
  -2  -1   7      419.25      526.95     52.29 o 
  -1  -1   7      715.67      727.37     64.15 o 
   0  -1   7     1250.79     1147.65     61.63 o 
   1  -1   7    20779.60    18447.12    396.62 o 
   2  -1   7    12772.43    13030.14    291.54 o 
   3  -1   7     1283.05     1492.69     66.43 o 
   4  -1   7     2215.22     2244.86     84.59 o 
   5  -1   7     1921.97     1993.11    108.05 o 
   6  -1   7     1744.92     1881.41     82.09 o 
   7  -1   7     1969.51     1742.34    113.13 o 
   8  -1   7      115.93      144.77     54.14 o 
   9  -1   7      283.51      377.12     73.13 o 
  10  -1   7       84.79      107.04     58.90 o 
  11  -1   7      230.51      306.96     77.51 o 
 -11   0   7      105.98      154.16     73.31 o 
 -10   0   7       19.32       78.70     61.45 o 
  -9   0   7     1111.93      976.74    132.60 o 
  -8   0   7      580.45      373.01     83.01 o 
  -7   0   7     2005.71     2115.19    162.79 o 
  -6   0   7        0.01       40.19     33.42 o 
  -5   0   7       22.29      -24.26     24.39 o 
  -4   0   7    21128.95    20685.39    527.36 o 
  -3   0   7     2231.27     2173.24     68.43 o 
  -2   0   7    13891.67    13974.51    400.36 o 
  -1   0   7      499.88      454.84     67.31 o 
   0   0   7     6327.68     7239.00    177.62 o 
   1   0   7       51.29      133.94     37.04 o 
   2   0   7     7865.45     7500.33    185.56 o 
   3   0   7      730.23      780.06     52.07 o 
   4   0   7      415.99      471.24     42.98 o 
   5   0   7       44.92       -6.01     21.90 o 
   6   0   7     6795.04     7145.12    231.15 o 
   7   0   7       36.80       13.02     39.09 o 
   8   0   7        6.64       14.75     39.25 o 
   9   0   7      162.06      143.69     58.56 o 
  10   0   7      122.77      151.05     61.73 o 
  11   0   7      457.73      358.76    171.95 o 
 -11   1   7      190.86      214.54     89.48 o 
 -10   1   7      134.87       70.07     66.84 o 
  -9   1   7     1268.72     1364.84    157.40 o 
  -8   1   7     1091.07      867.85    117.51 o 
  -7   1   7     1015.06     1082.39    123.98 o 
  -6   1   7     2469.18     2295.85    106.12 o 
  -5   1   7      325.90      431.64     48.15 o 
  -4   1   7     3905.92     3791.16    104.95 o 
  -3   1   7    10959.85    11456.40    251.32 o 
  -2   1   7      425.44      514.37     42.97 o 
  -1   1   7      697.49      712.59     44.82 o 
   0   1   7     1407.87     1287.23     72.68 o 
   1   1   7    20977.38    18860.65    392.57 o 
   2   1   7    12762.18    13182.03    290.58 o 
   3   1   7     1356.17     1301.70     77.14 o 
   4   1   7     2247.69     2137.86     83.71 o 
   5   1   7     2009.49     2058.77     82.57 o 
   6   1   7     1741.24     1767.88    107.62 o 
   7   1   7     1915.75     1964.49    149.85 o 
   8   1   7      110.07      177.66     57.55 o 
   9   1   7      282.44      293.78     70.49 o 
  10   1   7       86.14       31.33     81.39 o 
  11   1   7      224.74      248.79     71.55 o 
 -11   2   7      195.41      131.53     84.09 o 
 -10   2   7        4.96       25.87     64.68 o 
  -9   2   7      994.93     1225.77    155.24 o 
  -8   2   7      951.14      707.22    112.12 o 
  -7   2   7       27.16        9.70     49.59 o 
  -6   2   7     2039.75     2202.01    102.96 o 
  -5   2   7     1548.43     1512.82     64.99 o 
  -4   2   7     5078.78     5017.41    142.56 o 
  -3   2   7     7869.54     8065.75    205.16 o 
  -2   2   7       20.85       10.68     19.86 o 
  -1   2   7    19473.05    18973.42    338.13 o 
   0   2   7     1812.30     1663.72     54.59 o 
   1   2   7     7510.86     7538.86    199.50 o 
   2   2   7     6203.42     5903.23    191.27 o 
   3   2   7     1888.39     2042.66    107.05 o 
   4   2   7     1017.28     1110.84     62.47 o 
   5   2   7      524.23      501.04     64.99 o 
   6   2   7     4609.75     4650.86    183.31 o 
   7   2   7      601.86      519.90     73.97 o 
   8   2   7      159.44      130.91     56.03 o 
   9   2   7      493.68      688.50     91.94 o 
  10   2   7      395.22      373.86     82.29 o 
  11   2   7      172.67      210.57     92.71 o 
 -11   3   7      222.63      238.25    100.26 o 
 -10   3   7      484.52      449.56    106.73 o 
  -9   3   7      563.06      393.50     92.71 o 
  -8   3   7      352.56      413.98     93.79 o 
  -7   3   7     1773.52     1754.17     97.07 o 
  -6   3   7     4114.62     4128.71    125.15 o 
  -5   3   7     6791.02     6503.81    170.10 o 
  -4   3   7     2326.96     2130.40     80.21 o 
  -3   3   7      583.75      627.77     45.34 o 
  -2   3   7     2379.08     2342.79     83.71 o 
  -1   3   7     3860.34     3857.18     90.71 o 
   0   3   7     2743.72     2707.13     74.90 o 
   1   3   7     2638.71     2672.17     87.21 o 
   2   3   7     2905.49     2841.66     93.18 o 
   3   3   7     4363.25     4243.07    122.54 o 
   4   3   7     7908.25     7892.29    198.21 o 
   5   3   7     6965.71     6910.59    213.68 o 
   6   3   7      225.75      266.56     78.16 o 
   7   3   7      735.02      871.31    153.63 o 
   8   3   7      211.29      331.18     70.02 o 
   9   3   7      461.11      508.02     83.00 o 
  10   3   7      214.62      331.73    134.22 o 
 -11   4   7       14.28       58.22     75.47 o 
 -10   4   7      401.09      342.83    103.50 o 
  -9   4   7        7.55       53.90     69.00 o 
  -8   4   7       43.15       22.64     56.06 o 
  -7   4   7     1269.59     1122.45    101.68 o 
  -6   4   7     1132.45     1088.02     63.06 o 
  -5   4   7     2869.97     2834.32     99.95 o 
  -4   4   7     1224.64     1270.16     63.68 o 
  -3   4   7      617.46      541.04     49.77 o 
  -2   4   7    14362.82    14558.05    322.20 o 
  -1   4   7     2567.43     2699.66     73.27 o 
   0   4   7    18423.54    18121.40    328.22 o 
   1   4   7      777.50      865.14     44.16 o 
   2   4   7      489.97      446.77     49.44 o 
   3   4   7      924.45      934.27     78.36 o 
   4   4   7     5743.41     5600.06    154.30 o 
   5   4   7      448.21      448.64     84.09 o 
   6   4   7       79.12        7.55     43.12 o 
   7   4   7      326.43      362.04     64.58 o 
   8   4   7      304.43      388.25    150.39 o 
   9   4   7      383.03      510.97     83.05 o 
  10   4   7      638.74      624.01    108.89 o 
 -10   5   7      661.76      619.89    121.82 o 
  -9   5   7       58.71      144.46     76.54 o 
  -8   5   7      323.15      356.84     92.71 o 
  -7   5   7     1584.88     1506.29     78.19 o 
  -6   5   7      296.08      323.89     42.71 o 
  -5   5   7     4413.46     4471.67    136.34 o 
  -4   5   7      542.57      539.40     48.76 o 
  -3   5   7      559.38      576.69     69.64 o 
  -2   5   7     2104.98     2180.82     84.82 o 
  -1   5   7     2735.63     2612.36     74.21 o 
   0   5   7     3786.14     3907.43     99.15 o 
   1   5   7      245.67      271.47     30.35 o 
   2   5   7     5169.15     5187.50    172.26 o 
   3   5   7     1733.35     1753.92     74.52 o 
   4   5   7     1353.80     1333.25    117.83 o 
   5   5   7     1594.04     1575.68    113.20 o 
   6   5   7      694.55      583.42     70.70 o 
   7   5   7      336.03      616.16     78.11 o 
   8   5   7      545.39      637.37     91.64 o 
   9   5   7      135.17      201.89     67.20 o 
  10   5   7      143.28      222.33     72.77 o 
 -10   6   7        5.69       90.56     80.86 o 
  -9   6   7      123.02       69.00     65.76 o 
  -8   6   7      697.60      724.83     70.81 o 
  -7   6   7      372.25      353.41     49.11 o 
  -6   6   7      178.94      147.93     38.03 o 
  -5   6   7     1427.83     1473.90     75.47 o 
  -4   6   7      469.86      591.15     88.26 o 
  -3   6   7     4446.13     4254.80    171.35 o 
  -2   6   7     1198.50     1228.08     69.91 o 
  -1   6   7      781.61      781.75     69.40 o 
   0   6   7     2069.41     2043.38    103.60 o 
   1   6   7      525.65      628.03     43.71 o 
   2   6   7     1865.76     1682.08     66.93 o 
   3   6   7     2769.86     2784.64     87.83 o 
   4   6   7      437.55      383.52     78.71 o 
   5   6   7     1216.97     1311.28     91.08 o 
   6   6   7      687.37      737.09    175.19 o 
   7   6   7      623.01      748.04    147.16 o 
   8   6   7        6.86       -6.47     56.06 o 
   9   6   7      124.90       32.52     51.42 o 
  10   6   7      385.29      439.34    105.11 o 
  -9   7   7      224.93      304.02     93.79 o 
  -8   7   7      584.73      543.29     62.01 o 
  -7   7   7      506.60      508.38     64.15 o 
  -6   7   7      153.63      245.52     44.12 o 
  -5   7   7      255.26      279.28     43.65 o 
  -4   7   7      737.45      793.58     60.24 o 
  -3   7   7      446.88      599.78     71.49 o 
  -2   7   7     1283.30     1357.61     71.28 o 
  -1   7   7       56.19       73.81     29.97 o 
   0   7   7     3347.95     3404.75     96.14 o 
   1   7   7     2273.24     2198.32     76.50 o 
   2   7   7     4124.06     3912.24    112.19 o 
   3   7   7     2456.63     2391.90     83.20 o 
   4   7   7      157.89       70.96     29.54 o 
   5   7   7     1057.31      876.02     81.06 o 
   6   7   7      142.17      174.12     53.64 o 
   7   7   7      168.55      271.71     66.84 o 
   8   7   7      319.79      253.35     92.71 o 
   9   7   7      138.75       90.56     74.39 o 
  -9   8   7      236.69      210.22     87.32 o 
  -8   8   7      207.89      258.30     72.23 o 
  -7   8   7      450.73      439.96     69.16 o 
  -6   8   7      156.10      125.44     52.20 o 
  -5   8   7      193.08      215.37     76.00 o 
  -4   8   7     2445.65     2435.37    128.99 o 
  -3   8   7     1648.81     1500.28    102.10 o 
  -2   8   7     3207.95     2970.38    139.60 o 
  -1   8   7      354.22      297.24     57.41 o 
   0   8   7      334.92      558.75     68.17 o 
   1   8   7      341.34      431.88     47.35 o 
   2   8   7       46.16       53.76     29.67 o 
   3   8   7     1763.35     1617.51     80.58 o 
   4   8   7      100.58      139.26     49.94 o 
   5   8   7     1181.58     1136.37    101.41 o 
   6   8   7      396.61      381.40    117.51 o 
   7   8   7      148.44      117.51     74.39 o 
   8   8   7      228.14      205.91     88.40 o 
   9   8   7       79.22      158.48     77.62 o 
  -8   9   7       83.00       65.63     65.22 o 
  -7   9   7      282.24      289.80     63.66 o 
  -6   9   7      540.58      498.81     76.60 o 
  -5   9   7      230.24      227.68     85.17 o 
  -4   9   7      164.12      125.25     55.16 o 
  -3   9   7      575.00      650.66     80.75 o 
  -2   9   7      265.23      291.72     62.02 o 
  -1   9   7      252.10      245.17     56.49 o 
   0   9   7       95.17      101.39    122.36 o 
   1   9   7     1093.69     1087.43     79.11 o 
   2   9   7      176.03      183.73     40.68 o 
   3   9   7      616.10      745.88     64.07 o 
   4   9   7     1422.16     1502.47    217.23 o 
   5   9   7       14.53      -28.37     37.73 o 
   6   9   7      189.98      147.99     58.22 o 
   7   9   7        0.32       20.27     45.06 o 
   8   9   7      293.34      511.00     88.10 o 
  -8  10   7        0.84       36.13     64.15 o 
  -7  10   7        6.54       43.64     48.06 o 
  -6  10   7      271.33      222.40     64.21 o 
  -5  10   7       29.85       12.17     45.21 o 
  -4  10   7      134.34       62.63     70.07 o 
  -3  10   7      215.19      242.76     62.22 o 
  -2  10   7      202.76      218.07     61.08 o 
  -1  10   7     2559.35     2493.67    135.64 o 
   0  10   7       62.04       75.54     49.61 o 
   1  10   7      353.55      354.41     68.64 o 
   2  10   7       49.47       48.79     35.66 o 
   3  10   7      196.91      217.82     46.49 o 
   4  10   7      183.21      182.04     57.76 o 
   5  10   7        6.40       65.88     50.51 o 
   6  10   7       82.84       34.73     48.15 o 
   7  10   7       21.42       48.17     61.45 o 
  -7  11   7       16.24       52.16     56.60 o 
  -6  11   7      206.81      221.15     78.70 o 
  -5  11   7        6.74       71.53     53.55 o 
  -4  11   7      429.51      431.28    160.09 o 
  -3  11   7        3.48      -44.38     44.66 o 
  -2  11   7      330.65      353.23     73.19 o 
  -1  11   7      106.57       95.86     52.98 o 
   0  11   7       72.87       42.84     52.29 o 
   1  11   7      100.72       26.07     48.92 o 
   2  11   7        4.68       13.58     34.73 o 
   3  11   7       15.05       27.68     47.24 o 
   4  11   7      868.87      997.22    105.40 o 
   5  11   7       12.16      -10.54     43.78 o 
   6  11   7       11.43        9.13     58.22 o 
  -6  12   7       54.24       54.19     88.40 o 
  -5  12   7      163.95      136.82     64.02 o 
  -4  12   7      148.22       92.91     60.40 o 
  -3  12   7        6.46      -43.34     45.66 o 
  -2  12   7      191.49      251.76     66.81 o 
  -1  12   7      220.44      194.60    121.28 o 
   0  12   7      134.11       26.13     50.85 o 
   1  12   7       47.06       76.65     50.05 o 
   2  12   7       47.11       26.81     51.58 o 
   3  12   7      125.47      184.86     62.16 o 
   4  12   7      102.25       97.99     56.98 o 
   5  12   7       47.71      139.76     60.85 o 
  -4  13   7       14.54      125.72     60.24 o 
  -3  13   7       24.90      -21.20     50.59 o 
  -2  13   7       35.81       56.84     53.83 o 
  -1  13   7       53.39       22.30     54.00 o 
   0  13   7       30.07       54.21     53.06 o 
   1  13   7      176.37      188.98     65.57 o 
   2  13   7       70.45       24.80     86.25 o 
   3  13   7       38.17      126.13    108.89 o 
  -4  -7   8      487.53      465.73     76.54 o 
  -3  -7   8      361.82      257.66     60.37 o 
  -2  -7   8     1914.52     1977.19    136.92 o 
  -1  -7   8     1550.61     1395.03    120.74 o 
   0  -7   8     6272.10     6352.03    288.92 o 
   1  -7   8     1886.92     1568.60    129.37 o 
   7  -7   8      155.81      137.99     94.87 o 
   8  -7   8       20.30      -50.67     65.76 o 
   9  -7   8       46.80      -48.51     76.54 o 
 -10  -6   8      336.60      430.15    103.50 o 
  -9  -6   8       70.43       44.20     63.61 o 
  -8  -6   8      506.75      619.89    108.89 o 
  -7  -6   8      495.61      464.65     90.56 o 
  -6  -6   8      124.85      155.24     61.45 o 
  -5  -6   8     3504.03     3386.24    202.68 o 
  -4  -6   8       83.39       51.16     31.46 o 
  -3  -6   8      708.73      844.94     66.70 o 
  -2  -6   8     1131.65     1117.96     75.85 o 
  -1  -6   8     2813.41     2838.21    220.47 o 
   0  -6   8       85.31      172.05     43.86 o 
   1  -6   8      256.02      213.14    115.89 o 
   2  -6   8     3305.64     2914.03    132.90 o 
   3  -6   8      916.49      933.79    277.07 o 
   4  -6   8      554.76      643.61    105.65 o 
   5  -6   8     3532.44     3621.03    170.83 o 
   6  -6   8      371.47      421.44     75.03 o 
   7  -6   8      142.81      199.90     88.40 o 
   8  -6   8      241.33      232.92     68.73 o 
   9  -6   8      121.18       44.13    101.88 o 
 -10  -5   8       84.03      199.44     77.62 o 
  -9  -5   8      243.09      270.60     83.01 o 
  -8  -5   8     1204.87     1282.91    144.46 o 
  -7  -5   8      403.16      280.30     81.93 o 
  -6  -5   8      712.43      787.00    104.57 o 
  -5  -5   8     1217.36      959.49    108.89 o 
  -4  -5   8      125.61       88.70     35.73 o 
  -3  -5   8     8956.47     9136.92    265.07 o 
  -2  -5   8      734.87      811.41     67.03 o 
  -1  -5   8     2806.82     2693.50    120.34 o 
   0  -5   8     5249.13     5173.87    187.88 o 
   1  -5   8      352.80      438.96     57.15 o 
   2  -5   8      146.45      166.53     45.07 o 
   3  -5   8      608.37      483.37     61.62 o 
   4  -5   8     1508.55     1725.87     83.60 o 
   5  -5   8      532.67      662.74     80.21 o 
   6  -5   8      537.37      616.00     84.44 o 
   7  -5   8     1412.33     1646.41    126.65 o 
   8  -5   8       35.98        4.38     46.88 o 
   9  -5   8      106.88      187.28     69.63 o 
  10  -5   8      262.09      325.97     79.33 o 
 -10  -4   8      114.85      123.98     72.23 o 
  -9  -4   8      213.46      120.74     70.07 o 
  -8  -4   8     1500.53     1473.73    145.54 o 
  -7  -4   8      752.61      687.81    106.73 o 
  -6  -4   8     2145.69     2048.35    158.48 o 
  -5  -4   8       56.96       68.89     33.87 o 
  -4  -4   8     2150.47     2167.11    102.05 o 
  -3  -4   8     2552.09     2544.37    113.73 o 
  -2  -4   8     3709.25     4047.91    148.89 o 
  -1  -4   8      487.94      434.54     53.83 o 
   0  -4   8     1920.08     1950.57    103.08 o 
   1  -4   8     2249.25     2377.79    114.94 o 
   2  -4   8    16690.16    15818.43    709.37 o 
   3  -4   8       50.00        4.00     27.51 o 
   4  -4   8     1812.67     1729.71    113.19 o 
   5  -4   8      434.89      498.41     53.69 o 
   6  -4   8     1055.85     1003.11    191.90 o 
   7  -4   8      740.96      847.30     96.08 o 
   8  -4   8      517.37      651.70     92.71 o 
   9  -4   8       33.85       66.66     54.74 o 
  10  -4   8       41.34       81.40     64.78 o 
 -11  -3   8       63.68       81.93     72.23 o 
 -10  -3   8       98.53      136.92     80.86 o 
  -9  -3   8      123.82      137.99     74.39 o 
  -8  -3   8     1136.56      832.28    118.59 o 
  -7  -3   8     1444.78     1370.24    136.92 o 
  -6  -3   8      502.53      402.12     84.09 o 
  -5  -3   8      366.96      443.33     53.87 o 
  -4  -3   8     3258.54     3329.85    132.99 o 
  -3  -3   8    11592.08    11847.33    330.11 o 
  -2  -3   8     8075.32     7979.33    246.53 o 
  -1  -3   8      891.60     1039.95     76.66 o 
   0  -3   8      575.34      670.26     65.47 o 
   1  -3   8     1609.18     1622.12     93.15 o 
   2  -3   8     1699.14     1636.44     76.85 o 
   3  -3   8     5396.45     5167.57    151.16 o 
   4  -3   8     1799.66     1777.01     81.32 o 
   5  -3   8      146.00      186.10     38.43 o 
   6  -3   8      864.38     1072.81     72.45 o 
   7  -3   8     2745.81     2482.32    141.66 o 
   8  -3   8      298.33      378.32     74.85 o 
   9  -3   8       29.36       25.27     48.34 o 
  10  -3   8       58.65      165.79     69.67 o 
 -11  -2   8       26.01       59.29     74.39 o 
 -10  -2   8      491.25      327.74     94.87 o 
  -9  -2   8      639.59      468.96     99.18 o 
  -8  -2   8      510.41      541.19    107.81 o 
  -7  -2   8     2088.36     2115.19    167.10 o 
  -6  -2   8      319.68      270.60     71.15 o 
  -5  -2   8     2870.43     2953.77    198.91 o 
  -4  -2   8     1890.99     1911.74     95.14 o 
  -3  -2   8     2578.96     2583.92    114.50 o 
  -2  -2   8     4879.67     4783.71    253.89 o 
  -1  -2   8      284.28      228.18     46.60 o 
   0  -2   8      276.96      357.27    106.19 o 
   1  -2   8     5810.24     5593.34    154.50 o 
   2  -2   8     3409.93     3241.72    108.27 o 
   3  -2   8     5722.34     5467.77    154.28 o 
   4  -2   8     1522.16     1573.37     89.81 o 
   5  -2   8       22.25       48.23     35.25 o 
   6  -2   8      697.38      695.03     59.00 o 
   7  -2   8      554.61      544.18     79.51 o 
   8  -2   8     1218.65     1324.59    286.77 o 
   9  -2   8      223.54      266.43     76.54 o 
  10  -2   8        5.98       26.56     52.06 o 
 -11  -1   8      105.38      168.18     84.09 o 
 -10  -1   8      160.49      196.21     81.93 o 
  -9  -1   8      453.71      477.59    105.65 o 
  -8  -1   8      222.76      181.12     73.31 o 
  -7  -1   8      678.24      650.08    103.50 o 
  -6  -1   8     2082.57     2280.13    164.95 o 
  -5  -1   8     1140.87     1240.29     82.12 o 
  -4  -1   8     4965.73     5061.05    311.03 o 
  -3  -1   8       89.75       82.66     33.87 o 
  -2  -1   8    11835.06    11448.67    327.00 o 
  -1  -1   8    15899.04    15637.79    666.25 o 
   0  -1   8     5373.45     5494.80    196.92 o 
   1  -1   8     8966.58     8719.34    212.25 o 
   2  -1   8     2323.94     2325.29     88.62 o 
   3  -1   8     7346.53     6985.27    183.79 o 
   4  -1   8     1270.58     1289.60    189.26 o 
   5  -1   8     1845.74     1983.68     86.15 o 
   6  -1   8      958.65     1049.34     99.27 o 
   7  -1   8      758.02      684.13     85.03 o 
   8  -1   8      507.86      522.53     81.54 o 
   9  -1   8      347.43      398.36     80.89 o 
  10  -1   8       70.65      109.87     71.69 o 
 -11   0   8      294.46      329.89     98.10 o 
 -10   0   8        5.53       53.90     58.22 o 
  -9   0   8     1615.97     1914.66    174.65 o 
  -8   0   8      559.87      298.63     81.93 o 
  -7   0   8      217.32      222.08     72.23 o 
  -6   0   8    11034.27    10940.12    318.47 o 
  -5   0   8      530.78      531.58     57.56 o 
  -4   0   8    14445.46    14310.34    391.32 o 
  -3   0   8      217.10      171.47     39.21 o 
  -2   0   8     2393.49     2554.03     82.26 o 
  -1   0   8      238.97      221.68     30.00 o 
   0   0   8     5962.24     6448.50    167.67 o 
   1   0   8       15.95       25.29     23.58 o 
   2   0   8      279.08      368.11     40.42 o 
   3   0   8      146.78      198.99     54.27 o 
   4   0   8    14419.00    14005.81    318.01 o 
   5   0   8     1061.56     1165.38     69.11 o 
   6   0   8     4611.42     4869.86    240.34 o 
   7   0   8        0.86      -23.76     39.12 o 
   8   0   8      560.14      521.65     80.52 o 
   9   0   8      354.81      419.30     79.66 o 
  10   0   8       81.25       13.23     54.31 o 
 -11   1   8      101.45       98.10     73.31 o 
 -10   1   8      159.52      139.07     81.93 o 
  -9   1   8      461.13      644.69    117.51 o 
  -8   1   8      236.75      172.49     73.31 o 
  -7   1   8      645.19      422.61     87.32 o 
  -6   1   8     2049.37     1900.98    100.75 o 
  -5   1   8     1097.32     1121.07     76.44 o 
  -4   1   8     4964.29     4988.18    173.25 o 
  -3   1   8       75.33      103.92     24.93 o 
  -2   1   8    11718.19    11446.32    266.72 o 
  -1   1   8    15567.19    15154.44    333.36 o 
   0   1   8     5328.81     5587.53    285.33 o 
   1   1   8     8939.37     8367.85    240.34 o 
   2   1   8     2431.16     2329.32    149.25 o 
   3   1   8     7364.14     7089.58    183.80 o 
   4   1   8     1209.59     1191.44     91.26 o 
   5   1   8     1840.16     1926.28     84.27 o 
   6   1   8      905.66      904.89    113.74 o 
   7   1   8      818.21      805.99     87.80 o 
   8   1   8      494.28      495.25     80.29 o 
   9   1   8      339.87      484.42     96.49 o 
  10   1   8       75.07       56.77     75.47 o 
 -11   2   8       28.19       92.71     77.62 o 
 -10   2   8      476.64      328.81    101.34 o 
  -9   2   8      646.03      688.89    123.98 o 
  -8   2   8      511.81      421.53     98.10 o 
  -7   2   8     2161.03     2614.34    192.98 o 
  -6   2   8      340.78      328.89     50.73 o 
  -5   2   8     2928.11     2820.74    122.12 o 
  -4   2   8     1862.66     1783.89     72.39 o 
  -3   2   8     2568.86     2474.26     87.89 o 
  -2   2   8     5061.39     4974.29    213.44 o 
  -1   2   8      291.34      316.23     25.93 o 
   0   2   8      299.73      344.82     40.77 o 
   1   2   8     5786.68     5310.09    146.35 o 
   2   2   8     3369.83     3091.10    121.01 o 
   3   2   8     5748.80     5423.01    156.97 o 
   4   2   8     1524.98     1516.12     74.70 o 
   5   2   8       39.79       55.38     30.47 o 
   6   2   8      739.60      727.90     79.44 o 
   7   2   8      545.72      518.86     76.47 o 
   8   2   8     1216.34     1406.52    164.41 o 
   9   2   8      236.17      291.51     94.33 o 
  10   2   8        6.83       13.42     57.10 o 
 -11   3   8       56.30      -18.33     61.45 o 
 -10   3   8      102.07       97.03     78.70 o 
  -9   3   8      126.70       94.87     74.39 o 
  -8   3   8     1151.31     1032.80    135.84 o 
  -7   3   8     1419.92     1362.41    171.95 o 
  -6   3   8      496.76      601.70     62.01 o 
  -5   3   8      370.79      355.56     41.70 o 
  -4   3   8     3277.74     3258.78    106.79 o 
  -3   3   8    11606.23    11649.43    269.08 o 
  -2   3   8     8075.48     8073.94    204.75 o 
  -1   3   8      950.19     1031.73     61.02 o 
   0   3   8      639.80      561.01     35.90 o 
   1   3   8     1572.65     1643.06     68.93 o 
   2   3   8     1662.12     1677.40     72.62 o 
   3   3   8     5471.15     5301.15    168.16 o 
   4   3   8     1779.42     1746.31     78.55 o 
   5   3   8      140.58      203.17     39.17 o 
   6   3   8      952.63     1054.56    299.17 o 
   7   3   8     2710.49     2673.04    141.03 o 
   8   3   8      291.14      312.57     69.50 o 
   9   3   8       25.00       74.07     75.47 o 
  10   3   8       55.11       67.79     59.08 o 
 -10   4   8      117.48      107.81     80.86 o 
  -9   4   8      223.85      191.90     79.78 o 
  -8   4   8     1465.76     1757.26    168.18 o 
  -7   4   8      732.89      697.58    122.36 o 
  -6   4   8     2118.93     2056.94    108.05 o 
  -5   4   8       59.91       64.04     28.66 o 
  -4   4   8     2132.40     2318.03     90.29 o 
  -3   4   8     2672.58     2921.00    101.67 o 
  -2   4   8     3616.71     3902.00    123.13 o 
  -1   4   8      467.11      552.89     49.55 o 
   0   4   8     1925.61     1911.32     64.59 o 
   1   4   8     2263.98     2290.35     74.68 o 
   2   4   8    16745.43    15804.30    499.39 o 
   3   4   8       66.32       93.06     31.33 o 
   4   4   8     1808.32     1842.49     81.42 o 
   5   4   8      332.29      413.41     88.94 o 
   6   4   8     1027.04     1121.52    237.72 o 
   7   4   8      715.22      612.33     80.03 o 
   8   4   8      527.22      450.69    139.07 o 
   9   4   8       37.26       38.71     50.16 o 
  10   4   8       37.95       80.37     60.60 o 
 -10   5   8       89.11      195.13     89.48 o 
  -9   5   8      242.10      290.00     93.79 o 
  -8   5   8     1240.81     1488.82    162.79 o 
  -7   5   8      409.36      350.89     55.93 o 
  -6   5   8      729.30      705.80     72.34 o 
  -5   5   8     1200.95     1220.62    141.48 o 
  -4   5   8      118.14      110.72     34.81 o 
  -3   5   8     8879.05     8800.85    222.97 o 
  -2   5   8      673.09      761.68     57.82 o 
  -1   5   8     2774.73     2719.83    101.81 o 
   0   5   8     5306.75     5463.08    211.91 o 
   1   5   8      321.90      407.33     73.29 o 
   2   5   8      136.67      111.86     29.03 o 
   3   5   8      685.01      619.36     51.32 o 
   4   5   8     1507.76     1530.00     74.93 o 
   5   5   8      576.45      568.04     69.67 o 
   6   5   8      525.05      551.73     71.89 o 
   7   5   8     1424.76     1258.48    107.14 o 
   8   5   8       38.37       -6.01     45.57 o 
   9   5   8      103.31      132.21     57.97 o 
  10   5   8      262.21      359.39    115.89 o 
 -10   6   8      347.26      440.93    115.35 o 
  -9   6   8       70.93       76.54     73.31 o 
  -8   6   8      475.61      712.61    119.67 o 
  -7   6   8      520.41      449.57     52.67 o 
  -6   6   8      129.13      136.11     38.17 o 
  -5   6   8     3575.26     3486.16    122.71 o 
  -4   6   8       80.02       88.79     33.40 o 
  -3   6   8      710.82      783.45     62.07 o 
  -2   6   8     1163.69     1052.87     94.12 o 
  -1   6   8     2843.46     2806.15    105.45 o 
   0   6   8       75.98       72.31     34.50 o 
   1   6   8      292.18      299.25     35.67 o 
   2   6   8     3306.77     2945.31     92.76 o 
   3   6   8      955.54      884.57     55.18 o 
   4   6   8      575.23      577.58     56.60 o 
   5   6   8     3520.16     3670.13    159.32 o 
   6   6   8      378.61      353.68     65.86 o 
   7   6   8      149.29      120.88     52.94 o 
   8   6   8      235.75      355.91     73.08 o 
   9   6   8      120.28      208.21     69.99 o 
  -9   7   8       48.80       90.56     69.00 o 
  -8   7   8       75.66      166.89     63.07 o 
  -7   7   8       51.68       67.42     36.48 o 
  -6   7   8      332.02      319.07     71.14 o 
  -5   7   8      720.58      728.36    112.47 o 
  -4   7   8      502.04      494.50     53.03 o 
  -3   7   8      368.40      460.28     70.91 o 
  -2   7   8     1912.20     1993.91     88.49 o 
  -1   7   8     1569.32     1707.83     84.26 o 
   0   7   8     6237.47     6250.25    229.62 o 
   1   7   8     1885.34     1919.14     82.21 o 
   2   7   8       48.30       27.57     26.43 o 
   3   7   8      153.67       75.52     33.46 o 
   4   7   8      524.77      617.64     50.96 o 
   5   7   8      786.96      740.11    133.68 o 
   6   7   8       99.70      157.26     54.87 o 
   7   7   8      158.13      320.19     95.95 o 
   8   7   8       19.60       79.78     73.31 o 
   9   7   8       51.61        4.31     63.61 o 
  -8   8   8      312.77      255.50     84.09 o 
  -7   8   8       28.55       -5.12     40.67 o 
  -6   8   8     1002.54     1044.29     96.42 o 
  -5   8   8      544.31      475.52     72.56 o 
  -4   8   8     1347.55     1329.25    126.67 o 
  -3   8   8       10.08      -18.10     37.39 o 
  -2   8   8        4.75      -56.60     37.73 o 
  -1   8   8     1201.86     1078.35    391.34 o 
   0   8   8     1223.40     1191.64    165.48 o 
   1   8   8      208.48      236.55     56.81 o 
   2   8   8      208.89      238.95     42.19 o 
   3   8   8       38.24       -5.49     29.77 o 
   4   8   8      639.98      618.61     78.58 o 
   5   8   8     1222.71     1286.03    144.46 o 
   6   8   8      387.06      350.34    139.61 o 
   7   8   8      135.01      215.62     83.01 o 
   8   8   8       11.10       91.64     70.07 o 
  -8   9   8      115.70      116.65     54.18 o 
  -7   9   8       66.57      134.91     64.15 o 
  -6   9   8      333.95      367.95     73.92 o 
  -5   9   8        2.44      -23.48     70.07 o 
  -4   9   8      944.09      893.93     95.06 o 
  -3   9   8      390.96      472.65     89.48 o 
  -2   9   8      287.50      252.14     61.54 o 
  -1   9   8     1313.48     1199.90    167.10 o 
   0   9   8      108.47      102.80     52.32 o 
   1   9   8      612.55      546.19     73.04 o 
   2   9   8      201.57      296.89     48.61 o 
   3   9   8       14.64       44.41     34.53 o 
   4   9   8      174.81      226.76     57.76 o 
   5   9   8      265.34      290.87    113.74 o 
   6   9   8      540.51      686.84    122.90 o 
   7   9   8        3.67      103.05     52.01 o 
   8   9   8       49.12      131.76     55.01 o 
  -7  10   8      256.21      320.57     71.22 o 
  -6  10   8      192.05      187.59     63.41 o 
  -5  10   8       52.36       80.00     64.15 o 
  -4  10   8      204.94      230.17     67.38 o 
  -3  10   8       32.03       -2.84     44.53 o 
  -2  10   8      146.08      164.88    128.83 o 
  -1  10   8       64.29       74.84     53.63 o 
   0  10   8      183.53      212.16     61.99 o 
   1  10   8     1290.09     1359.20    109.83 o 
   2  10   8       87.04      131.31     54.79 o 
   3  10   8      678.77      533.96     61.67 o 
   4  10   8       29.67       82.00     50.92 o 
   5  10   8      148.87      153.81    110.50 o 
   6  10   8      280.14      319.71     71.35 o 
   7  10   8        2.87       51.66     46.77 o 
  -6  11   8        9.67       48.94     53.82 o 
  -5  11   8       39.57        5.25     45.87 o 
  -4  11   8      322.51      338.96     76.15 o 
  -3  11   8       21.72       11.80     76.00 o 
  -2  11   8      692.60      567.94    181.12 o 
  -1  11   8       76.64        2.22     49.66 o 
   0  11   8       19.49      -23.92     71.15 o 
   1  11   8        0.84        9.49    107.27 o 
   2  11   8       94.66      116.27     51.98 o 
   3  11   8       23.61      -53.90     60.37 o 
   4  11   8      108.23      199.75     62.10 o 
   5  11   8       67.16       62.78     51.72 o 
   6  11   8      134.51      226.49     65.70 o 
  -5  12   8      136.50      188.05     70.07 o 
  -4  12   8      196.66      107.06     62.02 o 
  -3  12   8       69.72       73.23     59.42 o 
  -2  12   8       28.11       18.13     55.01 o 
  -1  12   8       47.09       65.20     53.37 o 
   0  12   8      101.37       47.13     90.56 o 
   1  12   8      128.38       67.27     87.86 o 
   2  12   8       73.11       99.57     57.77 o 
   3  12   8       55.33       19.41     80.86 o 
   4  12   8      261.56      365.47    121.82 o 
  -3  13   8      127.34       80.63     62.42 o 
  -2  13   8        7.31       -0.91     89.48 o 
  -1  13   8      291.25      149.57     68.84 o 
   0  13   8       93.70       27.71     54.35 o 
   1  13   8       23.03      -30.05     56.06 o 
   2  13   8        8.47       45.28     94.87 o 
  -4  -7   9      317.09      401.04     76.54 o 
  -3  -7   9      476.06      355.77     75.47 o 
  -2  -7   9      840.11      879.71    103.50 o 
  -1  -7   9      253.66      266.28     70.07 o 
   0  -7   9       30.31      -43.12     42.04 o 
   1  -7   9      277.94      239.33     71.15 o 
   2  -7   9     4335.09     4084.83    226.40 o 
   7  -7   9      501.19      447.40    132.60 o 
   8  -7   9       84.46      148.77    103.50 o 
  -9  -6   9       36.92      150.93     77.62 o 
  -8  -6   9      471.66      539.04    106.73 o 
  -7  -6   9       73.09      -30.19     42.04 o 
  -6  -6   9      780.23      760.04    106.73 o 
  -5  -6   9       90.73       67.92     53.90 o 
  -4  -6   9      137.87      204.37     43.27 o 
  -3  -6   9     6625.24     6696.62    218.98 o 
  -2  -6   9      337.00      402.61     56.63 o 
  -1  -6   9     3899.77     3515.05    149.81 o 
   0  -6   9      535.60      464.01     83.55 o 
   1  -6   9      210.45      167.66     51.04 o 
   2  -6   9     1298.98     1253.56     91.65 o 
   3  -6   9      882.91      813.10     85.17 o 
   4  -6   9      481.23      412.66     63.24 o 
   5  -6   9      116.60      147.58     57.70 o 
   6  -6   9       19.51       -2.52     49.72 o 
   7  -6   9     1092.21     1285.55    235.56 o 
   8  -6   9      142.39      125.00     61.96 o 
   9  -6   9       55.69       68.88     60.97 o 
 -10  -5   9      312.48      293.24     93.79 o 
  -9  -5   9       25.04       38.81     66.84 o 
  -8  -5   9     1237.78     1082.39    137.99 o 
  -7  -5   9      720.04      824.73    120.74 o 
  -6  -5   9      459.28      376.25     86.25 o 
  -5  -5   9     2638.38     2903.26    190.82 o 
  -4  -5   9      269.83      342.24     50.92 o 
  -3  -5   9     2242.08     2327.51    111.43 o 
  -2  -5   9      742.89      716.39     70.11 o 
  -1  -5   9     2433.33     2208.41    113.91 o 
   0  -5   9       18.22       49.65     39.65 o 
   1  -5   9     1003.46      864.82    119.13 o 
   2  -5   9     2099.62     2255.36    159.02 o 
   3  -5   9      241.14      333.79     58.54 o 
   4  -5   9      848.42      984.29    116.64 o 
   5  -5   9     2373.87     2258.52    102.90 o 
   6  -5   9      422.36      558.04     83.11 o 
   7  -5   9      489.61      609.04    335.28 o 
   8  -5   9      354.78      404.87     81.33 o 
   9  -5   9       98.35       83.10     69.00 o 
 -10  -4   9      273.56      459.26    109.96 o 
  -9  -4   9       20.31       -3.23     54.98 o 
  -8  -4   9      789.79      769.75    118.59 o 
  -7  -4   9      216.68      217.77     77.62 o 
  -6  -4   9       40.70       58.22     51.75 o 
  -5  -4   9     1990.47     1946.58    119.67 o 
  -4  -4   9     1203.36     1287.97     83.00 o 
  -3  -4   9      819.59      893.72    142.31 o 
  -2  -4   9     2656.04     2645.93    124.02 o 
  -1  -4   9      418.68      415.95     58.49 o 
   0  -4   9    13293.61    13417.02    913.13 o 
   1  -4   9      585.81      556.01     66.41 o 
   2  -4   9     3822.35     3363.28    233.94 o 
   3  -4   9     2271.04     2142.41     96.39 o 
   4  -4   9     2532.35     2395.64    101.69 o 
   5  -4   9      491.87      536.21    115.02 o 
   6  -4   9      371.25      405.94     54.08 o 
   7  -4   9      201.23      178.22     62.01 o 
   8  -4   9      245.45      224.10     89.48 o 
   9  -4   9      176.56      200.61     69.99 o 
 -10  -3   9      319.78      145.54     77.62 o 
  -9  -3   9      460.82      499.15    108.89 o 
  -8  -3   9     1036.85     1149.23    144.46 o 
  -7  -3   9      105.88      144.46     67.92 o 
  -6  -3   9     1791.55     1861.84    157.40 o 
  -5  -3   9     4780.21     5089.81    181.83 o 
  -4  -3   9     4333.04     4269.01    338.52 o 
  -3  -3   9     2175.54     2296.32    113.64 o 
  -2  -3   9      754.81      556.29     64.31 o 
  -1  -3   9     4573.29     4495.15    174.89 o 
   0  -3   9     3133.40     3536.90    226.40 o 
   1  -3   9     1485.45     1372.87     93.61 o 
   2  -3   9       14.83      -29.57     26.23 o 
   3  -3   9     1168.99     1224.80     73.42 o 
   4  -3   9     1321.79     1102.40     94.89 o 
   5  -3   9     5153.98     5304.44    209.96 o 
   6  -3   9     1088.49     1065.08    108.23 o 
   7  -3   9      515.21      465.28     59.09 o 
   8  -3   9       89.90       81.56     54.47 o 
   9  -3   9      538.48      651.69     99.38 o 
  10  -3   9      132.92      106.44     66.76 o 
 -11  -2   9      228.51      231.79     88.40 o 
 -10  -2   9       39.24      157.40     85.17 o 
  -9  -2   9      655.58      559.52    112.12 o 
  -8  -2   9      408.78      320.19     88.40 o 
  -7  -2   9      484.38      573.54    102.42 o 
  -6  -2   9     1507.70     1407.97    134.76 o 
  -5  -2   9     1531.34     1706.91     97.43 o 
  -4  -2   9     1322.61     1296.72    173.57 o 
  -3  -2   9     5541.56     5659.35    201.60 o 
  -2  -2   9     4641.97     5005.71    186.34 o 
  -1  -2   9    12401.18    12729.08    361.16 o 
   0  -2   9     1616.24     1922.09    108.77 o 
   1  -2   9     6129.75     6343.29    240.66 o 
   2  -2   9      478.92      491.02     50.35 o 
   3  -2   9       94.67      135.98     37.10 o 
   4  -2   9     2368.71     2314.11     96.78 o 
   5  -2   9     2241.19     2461.84    127.19 o 
   6  -2   9      194.24      231.95     44.20 o 
   7  -2   9       13.44       14.57     50.67 o 
   8  -2   9      667.44      596.72    133.68 o 
   9  -2   9      347.80      366.45     77.85 o 
  10  -2   9       96.87      153.08     65.94 o 
 -11  -1   9      141.42      188.66     83.01 o 
 -10  -1   9       94.07      157.40     85.17 o 
  -9  -1   9      696.56      484.06    103.50 o 
  -8  -1   9      482.95      272.75     88.40 o 
  -7  -1   9     2421.13     2467.72    188.66 o 
  -6  -1   9     2354.05     2476.34    182.19 o 
  -5  -1   9     1011.82     1043.98    107.81 o 
  -4  -1   9     2443.56     2240.78    149.31 o 
  -3  -1   9      529.72      530.25     72.77 o 
  -2  -1   9      986.52      878.47     78.49 o 
  -1  -1   9     2662.27     2633.77    129.21 o 
   0  -1   9     1451.03     1563.46    155.78 o 
   1  -1   9     6037.14     5958.32    167.71 o 
   2  -1   9      779.21      690.58     56.56 o 
   3  -1   9    11205.00    10604.07    259.63 o 
   4  -1   9     1509.47     1563.60     99.70 o 
   5  -1   9      628.52      688.35     60.22 o 
   6  -1   9      980.60     1030.03     72.36 o 
   7  -1   9      100.69       62.31     51.42 o 
   8  -1   9      409.72      513.89     83.79 o 
   9  -1   9      607.21      493.67     87.86 o 
  10  -1   9       54.77       76.00     74.39 o 
 -11   0   9      201.81       62.53     62.53 o 
 -10   0   9      141.47       72.23     65.76 o 
  -9   0   9      106.24      229.63     79.78 o 
  -8   0   9      389.79      275.99     86.25 o 
  -7   0   9     2876.55     2900.03    209.15 o 
  -6   0   9     1521.86     1477.10     92.86 o 
  -5   0   9      502.59      561.51    109.96 o 
  -4   0   9     2355.73     2395.93    116.96 o 
  -3   0   9       32.23      -28.03     27.44 o 
  -2   0   9    24695.52    23089.62    604.15 o 
  -1   0   9      744.03      807.98     51.97 o 
   0   0   9      692.97      781.97     77.33 o 
   1   0   9       71.21      113.44     31.63 o 
   2   0   9       56.88      101.89     30.77 o 
   3   0   9      297.68      393.09     46.51 o 
   4   0   9    10300.10     9577.32    240.21 o 
   5   0   9       18.33       10.13     30.07 o 
   6   0   9     1269.32     1463.76     80.20 o 
   7   0   9        7.81       27.41     45.57 o 
   8   0   9     2127.38     1992.83    138.61 o 
   9   0   9       56.35       45.33     52.45 o 
  10   0   9      111.99      199.83     73.93 o 
 -11   1   9      137.11       45.28     63.61 o 
 -10   1   9       91.98       58.22     66.84 o 
  -9   1   9      704.76      668.41    121.82 o 
  -8   1   9      465.18      549.82    107.81 o 
  -7   1   9     2368.86     2531.32    194.05 o 
  -6   1   9     2290.56     2183.21    112.11 o 
  -5   1   9     1015.79     1119.18     83.66 o 
  -4   1   9     2421.81     2499.06    116.48 o 
  -3   1   9      534.17      536.43     95.95 o 
  -2   1   9     1058.81     1033.37     73.56 o 
  -1   1   9     2731.94     2747.85     97.28 o 
   0   1   9     1441.14     1480.57     69.11 o 
   1   1   9     6079.07     6019.79    165.00 o 
   2   1   9      803.89      694.41     65.02 o 
   3   1   9    11122.56    10816.54    259.90 o 
   4   1   9     1498.59     1470.41     79.09 o 
   5   1   9      516.62      531.71     54.72 o 
   6   1   9      773.63      797.82    168.18 o 
   7   1   9      102.78      139.54     54.39 o 
   8   1   9      424.77      391.00     76.59 o 
   9   1   9      613.24      522.34    106.19 o 
  10   1   9       48.00       46.63     60.76 o 
 -11   2   9      236.20      308.33    108.89 o 
 -10   2   9       39.07       59.29     73.31 o 
  -9   2   9      644.54      353.61     99.18 o 
  -8   2   9      442.96      356.84     97.03 o 
  -7   2   9      544.79      476.51     98.10 o 
  -6   2   9     1565.62     1478.99    126.67 o 
  -5   2   9     1529.77     1572.19    112.66 o 
  -4   2   9     1278.78     1204.70     86.50 o 
  -3   2   9     5573.42     5601.02    240.95 o 
  -2   2   9     4567.46     5064.53    238.29 o 
  -1   2   9    12486.07    11886.69    283.58 o 
   0   2   9     1651.55     1653.70     73.45 o 
   1   2   9     6070.50     5904.56    164.94 o 
   2   2   9      392.30      442.92     45.52 o 
   3   2   9      103.82      159.17     36.21 o 
   4   2   9     2512.45     2369.61     96.62 o 
   5   2   9     2318.79     2515.19    102.73 o 
   6   2   9      207.94      213.77     67.92 o 
   7   2   9       11.44      -30.43     41.08 o 
   8   2   9      669.04      723.99     96.49 o 
   9   2   9      342.02      360.41     76.27 o 
  10   2   9       95.31       58.02     57.92 o 
 -10   3   9      330.80      393.50    112.12 o 
  -9   3   9      463.65      471.12    115.35 o 
  -8   3   9     1008.75     1046.81    140.15 o 
  -7   3   9      120.24      107.92     43.79 o 
  -6   3   9     1793.76     1754.66    102.07 o 
  -5   3   9     4751.52     4707.19    268.44 o 
  -4   3   9     4425.19     4355.66    163.61 o 
  -3   3   9     2136.53     2120.18     88.05 o 
  -2   3   9      727.22      692.65     54.85 o 
  -1   3   9     4652.19     4373.74    143.07 o 
   0   3   9     3158.30     3464.41    146.24 o 
   1   3   9     1486.60     1462.81     69.01 o 
   2   3   9       30.48       50.06     62.87 o 
   3   3   9     1150.76      939.14     63.09 o 
   4   3   9     1403.06     1361.81    147.08 o 
   5   3   9     5169.81     4950.64    174.09 o 
   6   3   9     1075.79     1207.93    102.90 o 
   7   3   9      529.02      502.86    176.27 o 
   8   3   9       87.94      166.01     64.78 o 
   9   3   9      531.16      550.64     89.33 o 
  10   3   9      135.07      213.76     72.75 o 
 -10   4   9      265.14      252.27     93.79 o 
  -9   4   9       15.31       78.70     71.15 o 
  -8   4   9      786.99      872.16    131.53 o 
  -7   4   9      203.71      213.25     51.42 o 
  -6   4   9       40.26       62.11     55.52 o 
  -5   4   9     1910.18     1882.63    104.97 o 
  -4   4   9     1224.89     1273.45     73.58 o 
  -3   4   9      844.07      701.25     82.97 o 
  -2   4   9     2547.92     2652.74    101.79 o 
  -1   4   9      392.68      387.07     49.02 o 
   0   4   9    13227.30    13056.74    524.25 o 
   1   4   9      617.03      654.03     44.82 o 
   2   4   9     3794.25     3709.09    141.42 o 
   3   4   9     2353.85     2345.89     92.81 o 
   4   4   9     2439.12     2380.58     97.54 o 
   5   4   9      425.35      386.14     91.64 o 
   6   4   9      356.50      446.54     71.20 o 
   7   4   9      206.93      327.26     67.53 o 
   8   4   9      248.24      176.53     63.26 o 
   9   4   9      194.05      142.43     67.73 o 
 -10   5   9      306.16      288.92     95.95 o 
  -9   5   9       27.50       74.39     66.84 o 
  -8   5   9     1260.06     1315.25    159.56 o 
  -7   5   9      686.78      684.08     92.18 o 
  -6   5   9      480.31      421.94     61.08 o 
  -5   5   9     2675.76     2643.85    112.67 o 
  -4   5   9      260.29      265.54     44.09 o 
  -3   5   9     2231.93     2322.76    135.32 o 
  -2   5   9      759.28      798.31     62.46 o 
  -1   5   9     2384.41     2138.86     93.99 o 
   0   5   9       23.48       59.30     34.32 o 
   1   5   9     1019.26     1023.57     54.23 o 
   2   5   9     2138.43     2205.05     79.86 o 
   3   5   9      226.95      324.63     44.49 o 
   4   5   9      897.68      957.96     76.89 o 
   5   5   9     2423.75     2280.74    124.01 o 
   6   5   9      432.18      426.21     72.01 o 
   7   5   9      495.11      528.26    115.35 o 
   8   5   9      361.75      423.77     78.24 o 
   9   5   9       97.09       81.29     64.68 o 
  -9   6   9       36.56        1.08     67.92 o 
  -8   6   9      481.98      542.27    109.96 o 
  -7   6   9       65.95       64.06     42.67 o 
  -6   6   9      753.17      673.90    225.86 o 
  -5   6   9       86.52      114.56     38.62 o 
  -4   6   9      149.40      146.23     39.41 o 
  -3   6   9     6654.32     6626.00    188.10 o 
  -2   6   9      329.72      312.60     47.77 o 
  -1   6   9     3862.81     3634.35    127.09 o 
   0   6   9      548.75      592.84    114.63 o 
   1   6   9      196.74      225.43     51.81 o 
   2   6   9     1266.77     1165.59     71.68 o 
   3   6   9      859.97      842.28     54.89 o 
   4   6   9      495.91      523.40     89.83 o 
   5   6   9      117.37       78.25     44.87 o 
   6   6   9       22.77       -0.70     40.92 o 
   7   6   9     1082.70     1350.34    115.35 o 
   8   6   9      139.44      172.06     63.69 o 
   9   6   9       50.61        7.35     52.42 o 
  -8   7   9      323.39      323.23    111.58 o 
  -7   7   9      452.37      298.04     59.80 o 
  -6   7   9     1470.12     1589.91     96.87 o 
  -5   7   9       24.02       -1.73     34.97 o 
  -4   7   9      319.29      305.45     49.18 o 
  -3   7   9      504.96      505.13     55.24 o 
  -2   7   9      859.63     1020.62    116.81 o 
  -1   7   9      264.00      312.75     48.17 o 
   0   7   9       31.98      -41.46     27.64 o 
   1   7   9      279.18      285.45     48.00 o 
   2   7   9     4255.87     4238.39    121.77 o 
   3   7   9     1100.56     1097.97     64.76 o 
   4   7   9      162.15      175.50     41.24 o 
   5   7   9       39.19       84.36     47.59 o 
   6   7   9      190.33      204.88     59.03 o 
   7   7   9      465.46      568.15    122.90 o 
   8   7   9       89.58       31.26     66.84 o 
  -8   8   9      194.82      231.79     88.40 o 
  -7   8   9      385.13      314.80     89.48 o 
  -6   8   9       86.29       83.17     51.75 o 
  -5   8   9      119.60       82.54     57.14 o 
  -4   8   9      304.35      268.95     65.39 o 
  -3   8   9      741.99      755.88    232.33 o 
  -2   8   9     1884.59     1749.92    129.91 o 
  -1   8   9      392.65      263.37     72.23 o 
   0   8   9      663.54      735.11     82.63 o 
   1   8   9      566.99      574.21    163.87 o 
   2   8   9      151.04      154.29     51.80 o 
   3   8   9      138.40      236.90     80.99 o 
   4   8   9       88.00       43.12     88.94 o 
   5   8   9       82.00       82.28     90.02 o 
   6   8   9       11.70       63.59     57.68 o 
   7   8   9      488.34      445.25    106.73 o 
   8   8   9      200.35      324.50    103.50 o 
  -8   9   9       51.39       -5.39     66.84 o 
  -7   9   9      211.29      180.93     66.84 o 
  -6   9   9       96.07       52.00     91.10 o 
  -5   9   9      212.13      333.27    128.83 o 
  -4   9   9     1202.20     1006.32    101.37 o 
  -3   9   9      501.24      626.21     84.50 o 
  -2   9   9      160.81      196.12     61.54 o 
  -1   9   9       64.70       79.10     50.66 o 
   0   9   9      753.46      669.03     83.26 o 
   1   9   9      290.77      295.17     62.61 o 
   2   9   9      229.25      312.56     87.32 o 
   3   9   9     1091.18     1126.49    100.58 o 
   4   9   9      223.19      335.81     70.61 o 
   5   9   9      295.39      433.61    143.38 o 
   6   9   9      555.36      679.58     94.08 o 
   7   9   9       16.78       71.47     48.72 o 
  -7  10   9       18.90      123.06     59.82 o 
  -6  10   9      181.69      239.20     70.95 o 
  -5  10   9      309.14      422.15     78.49 o 
  -4  10   9      261.22      211.99     66.84 o 
  -3  10   9      359.02      321.53     74.08 o 
  -2  10   9      185.08      126.79     69.00 o 
  -1  10   9      577.71      535.72     80.97 o 
   0  10   9      125.60       80.30     55.23 o 
   1  10   9      867.10      677.03    146.62 o 
   2  10   9      136.58       59.89     51.05 o 
   3  10   9       49.01      163.79     58.03 o 
   4  10   9       34.08       98.85     49.11 o 
   5  10   9      223.02      158.55     56.45 o 
   6  10   9       55.83      109.78     53.30 o 
  -6  11   9      332.29      223.57     69.33 o 
  -5  11   9       92.49       55.34     55.69 o 
  -4  11   9      280.12      338.38    119.13 o 
  -3  11   9       90.04      -32.46     47.51 o 
  -2  11   9        3.54        0.32     49.24 o 
  -1  11   9       23.40       -2.68     47.82 o 
   0  11   9      274.08      228.54     95.95 o 
   1  11   9       55.59      -19.60     47.86 o 
   2  11   9        6.53       -3.87     48.86 o 
   3  11   9        5.77      -26.95     74.39 o 
   4  11   9       67.22      -37.73     69.00 o 
   5  11   9       35.95       64.68     57.68 o 
  -4  12   9        1.54      -10.69     48.51 o 
  -3  12   9       72.74       40.94     56.44 o 
  -2  12   9      200.77      166.13     66.11 o 
  -1  12   9      155.40      115.32     59.89 o 
   0  12   9       71.59       46.58     86.25 o 
   1  12   9      163.29      109.46     63.56 o 
   2  12   9       34.67       16.08    105.11 o 
   3  12   9       26.92       77.62     95.95 o 
   4  12   9        3.66      -37.73     66.84 o 
  -1  13   9       10.41       53.42     57.30 o 
   0  13   9       28.93      -42.37     54.84 o 
   1  13   9      117.96      189.64     80.86 o 
  -3  -8  10      221.63      212.38     76.54 o 
  -2  -8  10      341.06      222.08     75.47 o 
  -1  -8  10      191.73      214.54     76.54 o 
   0  -8  10      298.64      279.22     80.86 o 
  -4  -7  10     1210.88     1042.50    118.59 o 
  -3  -7  10      626.16      534.73     92.71 o 
  -2  -7  10      621.48      742.79    107.81 o 
  -1  -7  10      277.59      362.23     84.09 o 
   0  -7  10     2514.73     2695.19    180.04 o 
   1  -7  10     1190.23     1364.84    136.92 o 
   2  -7  10      565.53      765.43    108.89 o 
   3  -7  10      357.75      327.74     80.86 o 
   8  -7  10       43.39      -72.23     63.61 o 
  -9  -6  10       49.33       77.62     69.00 o 
  -8  -6  10      530.66      490.52    105.65 o 
  -7  -6  10      349.94      371.94     92.71 o 
  -6  -6  10       20.55       92.71     57.14 o 
  -5  -6  10     2407.21     2385.78    180.04 o 
  -4  -6  10      269.45      257.10     52.65 o 
  -3  -6  10     4863.04     5297.29    190.97 o 
  -2  -6  10       87.70      100.45     46.88 o 
  -1  -6  10      434.03      531.75     67.99 o 
   0  -6  10      868.54      800.28    113.74 o 
   1  -6  10     1900.50     1864.65    113.71 o 
   2  -6  10       62.70       32.47     58.22 o 
   3  -6  10       75.99       84.93     48.46 o 
   4  -6  10      913.44      806.69     84.18 o 
   5  -6  10     1963.73     1949.16    182.19 o 
   6  -6  10      456.49      530.69    118.59 o 
   7  -6  10      532.03      551.85     93.48 o 
   8  -6  10        2.80      -76.00     50.67 o 
  -9  -5  10      187.03      147.70     78.70 o 
  -8  -5  10      314.60      357.92     99.18 o 
  -7  -5  10      454.54      353.61     90.56 o 
  -6  -5  10      708.14      583.24    102.42 o 
  -5  -5  10      171.61      133.68     64.68 o 
  -4  -5  10      127.87      135.80     42.48 o 
  -3  -5  10     2114.75     2146.62    136.92 o 
  -2  -5  10      109.89       69.84     42.73 o 
  -1  -5  10     6444.52     6497.02    226.10 o 
   0  -5  10     1668.06     1605.99    109.22 o 
   1  -5  10      284.32      402.51    103.50 o 
   2  -5  10     1862.86     2051.94    117.60 o 
   3  -5  10       99.02      121.98     49.47 o 
   4  -5  10      584.78      816.11    108.00 o 
   5  -5  10      352.36      386.83     56.81 o 
   6  -5  10      119.99      150.41     70.07 o 
   7  -5  10       24.56       41.12     54.49 o 
   8  -5  10      131.00       83.30     86.79 o 
   9  -5  10      282.39      267.10     82.58 o 
 -10  -4  10        5.85       88.40     72.23 o 
  -9  -4  10      211.13      158.48     79.78 o 
  -8  -4  10      478.39      585.40    115.35 o 
  -7  -4  10      226.09      239.33     84.09 o 
  -6  -4  10     3136.41     3027.24    210.22 o 
  -5  -4  10      474.95      513.00     67.38 o 
  -4  -4  10      353.78      348.53     57.40 o 
  -3  -4  10      391.54      442.77     61.83 o 
  -2  -4  10      693.89      942.75    109.96 o 
  -1  -4  10      980.58     1055.19     90.33 o 
   0  -4  10      116.97      129.16     49.66 o 
   1  -4  10      135.53       49.63    108.35 o 
   2  -4  10     4970.30     4554.17    183.72 o 
   3  -4  10      657.65      708.97     63.63 o 
   4  -4  10     2053.50     1951.40     94.71 o 
   5  -4  10       95.02      111.88     40.46 o 
   6  -4  10      196.91      300.87     53.61 o 
   7  -4  10      341.91      351.44     76.13 o 
   8  -4  10      132.18      105.09     65.55 o 
   9  -4  10      144.27       72.83    134.76 o 
 -10  -3  10      178.84      351.45    108.89 o 
  -9  -3  10       19.59       99.18     70.07 o 
  -8  -3  10      252.24      349.30     94.87 o 
  -7  -3  10     1120.66      798.85    120.74 o 
  -6  -3  10     1110.93     1015.55    131.53 o 
  -5  -3  10     1316.47     1464.02     95.93 o 
  -4  -3  10      335.25      305.87     55.56 o 
  -3  -3  10     2664.85     2833.41    136.61 o 
  -2  -3  10     7464.13     7988.81    271.14 o 
  -1  -3  10     7190.65     7037.65    247.57 o 
   0  -3  10     1566.11     1525.32    109.42 o 
   1  -3  10      929.79      932.94     85.98 o 
   2  -3  10       71.83       29.00     31.98 o 
   3  -3  10      145.08      146.56     39.92 o 
   4  -3  10      787.71      825.90     66.62 o 
   5  -3  10     3098.10     2969.12    178.40 o 
   6  -3  10      517.65      532.67     61.28 o 
   7  -3  10      675.71      800.94    110.52 o 
   8  -3  10      549.38      744.44    131.53 o 
   9  -3  10      219.82      237.18    126.13 o 
 -10  -2  10      413.08      407.51    111.04 o 
  -9  -2  10      292.21      461.42    109.96 o 
  -8  -2  10      615.17      576.77    114.28 o 
  -7  -2  10     3347.39     3114.56    226.40 o 
  -6  -2  10       34.67      -33.42     51.75 o 
  -5  -2  10     5149.50     5271.27    338.52 o 
  -4  -2  10      606.18      719.58     73.13 o 
  -3  -2  10     3721.46     3766.87    158.22 o 
  -2  -2  10      196.19      261.07     57.50 o 
  -1  -2  10      385.68      452.51     68.06 o 
   0  -2  10     3313.54     3607.87    204.30 o 
   1  -2  10     2280.82     2244.06     97.39 o 
   2  -2  10      615.43      590.77     57.99 o 
   3  -2  10     6473.95     6328.13    220.01 o 
   4  -2  10     1453.33     1498.85     87.84 o 
   5  -2  10     1152.28     1204.91     91.64 o 
   6  -2  10     1113.74     1248.46     83.12 o 
   7  -2  10      148.15      154.35     62.72 o 
   8  -2  10      132.10      104.98     73.31 o 
   9  -2  10      102.14      160.54     68.29 o 
 -10  -1  10      160.48      299.71    103.50 o 
  -9  -1  10      615.84      517.48    114.28 o 
  -8  -1  10      833.10      699.67    117.51 o 
  -7  -1  10     1003.61      908.82    129.37 o 
  -6  -1  10       10.13      -61.45     40.97 o 
  -5  -1  10     1432.99     1684.47    114.28 o 
  -4  -1  10     2032.42     2269.68    166.56 o 
  -3  -1  10      106.07       97.89     45.33 o 
  -2  -1  10     6390.91     6637.68    234.12 o 
  -1  -1  10     1427.65     1422.47    101.89 o 
   0  -1  10     4081.01     4231.14    178.63 o 
   1  -1  10     9724.83     9878.23    246.52 o 
   2  -1  10      960.11      838.44    111.99 o 
   3  -1  10      553.15      604.09     57.82 o 
   4  -1  10       85.56       55.90     32.42 o 
   5  -1  10     1462.91     1489.74     88.21 o 
   6  -1  10      789.28      816.38     69.31 o 
   7  -1  10      230.31      222.82     63.26 o 
   8  -1  10      111.77       89.13     57.92 o 
   9  -1  10      139.14      187.14     67.83 o 
  10  -1  10      150.62      219.80     97.03 o 
 -10   0  10       51.56      130.45     77.62 o 
  -9   0  10     1217.24     1462.95    172.49 o 
  -8   0  10      212.09      239.33     84.09 o 
  -7   0  10      450.69      481.90    101.34 o 
  -6   0  10     1074.81     1011.80    268.98 o 
  -5   0  10      742.52      830.41     80.86 o 
  -4   0  10    11115.98    10982.72    332.90 o 
  -3   0  10        9.93      -44.39     39.35 o 
  -2   0  10     1738.26     1796.21    109.11 o 
  -1   0  10      127.29      119.85     49.21 o 
   0   0  10    10212.26    11182.11    269.17 o 
   1   0  10        1.39      -22.64     23.70 o 
   2   0  10      200.16      123.39     35.20 o 
   3   0  10       72.81       47.23     33.48 o 
   4   0  10       77.82       74.89     50.94 o 
   5   0  10      210.01      272.93     47.38 o 
   6   0  10     6605.51     6399.16    318.32 o 
   7   0  10      128.27       79.23     50.69 o 
   8   0  10       25.83       33.18     54.06 o 
   9   0  10        0.78       -4.64     51.51 o 
  10   0  10      278.14      398.81     85.42 o 
 -10   1  10      158.02      208.07     95.95 o 
  -9   1  10      619.98      846.29    137.99 o 
  -7   1  10      977.39     1125.51    143.38 o 
  -6   1  10       12.96      -44.02     31.26 o 
  -5   1  10     1467.62     1397.01     96.79 o 
  -4   1  10     2031.46     1879.80    110.17 o 
  -3   1  10      139.44       80.67     43.79 o 
  -2   1  10     6348.98     6478.10    230.17 o 
  -1   1  10     1506.54     1508.04     76.05 o 
   0   1  10     4105.91     4149.53    301.88 o 
   1   1  10     9724.91     9431.81    260.02 o 
   2   1  10      988.73      873.59     63.11 o 
   3   1  10      558.11      602.68     62.25 o 
   4   1  10       60.21       58.93     32.86 o 
   5   1  10     1392.39     1524.67     84.68 o 
   6   1  10      742.11      738.74     87.63 o 
   7   1  10      218.32      265.87     68.91 o 
   8   1  10      101.11       56.78     55.84 o 
   9   1  10      148.99       94.99     62.93 o 
  10   1  10      163.32      164.06     71.20 o 
 -10   2  10      419.44      287.85    103.50 o 
  -9   2  10      280.54      340.67    105.65 o 
  -8   2  10      625.54      700.75    126.13 o 
  -7   2  10     3336.36     3128.58    227.47 o 
  -6   2  10       36.87      -13.73     36.00 o 
  -5   2  10     5129.49     5276.62    195.89 o 
  -4   2  10      561.08      441.14     62.16 o 
  -3   2  10     3720.03     3488.98    153.19 o 
  -2   2  10      192.98      301.44     56.73 o 
  -1   2  10      383.82      418.73     53.26 o 
   0   2  10     3276.89     3202.84    210.68 o 
   1   2  10     2212.25     2316.63     92.14 o 
   2   2  10      619.35      635.80     54.95 o 
   3   2  10     6430.59     6484.85    181.58 o 
   4   2  10     1500.03     1388.97     79.72 o 
   5   2  10     1145.77     1150.87    168.85 o 
   6   2  10     1279.92     1213.72    108.22 o 
   7   2  10      172.23      274.35     67.31 o 
   8   2  10      119.81      201.73     67.97 o 
   9   2  10      101.35       34.72     58.33 o 
 -10   3  10      181.98      221.01     93.79 o 
  -9   3  10       21.54       50.67     64.68 o 
  -8   3  10      233.14      242.57     91.64 o 
  -7   3  10     1171.20     1074.37    154.16 o 
  -6   3  10     1084.77      987.74    111.04 o 
  -5   3  10     1321.50     1313.01     93.31 o 
  -4   3  10      356.38      359.56    104.57 o 
  -3   3  10     2539.99     2777.70    214.54 o 
  -2   3  10     7590.63     7517.82    211.83 o 
  -1   3  10     7081.13     7262.33    197.21 o 
   0   3  10     1549.85     1313.35     75.64 o 
   1   3  10      892.73      845.90     72.82 o 
   2   3  10       80.18       46.81     30.62 o 
   3   3  10      145.85      173.04     39.76 o 
   4   3  10      729.70      713.69     87.41 o 
   5   3  10     3118.00     3048.90    119.45 o 
   6   3  10      493.54      553.17    118.05 o 
   7   3  10      656.82      848.28    134.22 o 
   8   3  10      564.49      574.29    116.43 o 
   9   3  10      211.29      195.57     69.50 o 
 -10   4  10        5.68      139.07     85.17 o 
  -9   4  10      211.44      228.55     94.87 o 
  -8   4  10      490.66      553.05    115.35 o 
  -7   4  10      244.11      157.44     51.82 o 
  -6   4  10     3085.30     3034.81    332.05 o 
  -5   4  10      434.33      392.75     59.66 o 
  -4   4  10      347.00      394.92     62.12 o 
  -3   4  10      417.16      410.18    101.51 o 
  -2   4  10      751.49      740.30     63.85 o 
  -1   4  10      996.25     1048.73     72.11 o 
   0   4  10      103.63      141.28     39.98 o 
   1   4  10      139.13      182.38     41.02 o 
   2   4  10     4938.83     4477.70    195.05 o 
   3   4  10      691.46      679.55     58.13 o 
   4   4  10     2090.34     2001.98    111.55 o 
   5   4  10       72.35      140.55     53.61 o 
   6   4  10      190.50      196.75     60.22 o 
   7   4  10      303.12      232.47     65.35 o 
   8   4  10      126.95       86.01     59.84 o 
   9   4  10      148.72      122.15    117.51 o 
  -9   5  10      198.54      113.20     78.70 o 
  -8   5  10      309.58      252.27     87.32 o 
  -7   5  10      453.74      430.75     67.86 o 
  -6   5  10      766.36      769.85     81.65 o 
  -5   5  10      148.20      194.98     50.04 o 
  -4   5  10      194.24      213.93     47.12 o 
  -3   5  10     2225.97     2288.98    101.64 o 
  -2   5  10      119.91       80.08     38.50 o 
  -1   5  10     6625.88     5983.57    180.14 o 
   0   5  10     1616.79     1706.17     88.56 o 
   1   5  10      267.31      356.79     68.11 o 
   2   5  10     1858.57     1798.50     91.24 o 
   3   5  10       85.62       68.25     34.52 o 
   4   5  10      630.55      850.28     92.57 o 
   5   5  10      362.83      308.26     73.85 o 
   6   5  10      115.11       71.24     49.11 o 
   7   5  10       40.23       27.81     48.40 o 
   8   5  10      124.92      199.30     66.31 o 
   9   5  10      273.41      317.87     81.52 o 
  -9   6  10       46.70       48.51     80.86 o 
  -8   6  10      532.54      474.35    107.81 o 
  -7   6  10      340.55      402.69    138.53 o 
  -6   6  10       23.54       16.71     40.40 o 
  -5   6  10     2378.96     2253.23    123.24 o 
  -4   6  10      231.10      196.88     44.77 o 
  -3   6  10     4758.72     4724.17    167.21 o 
  -2   6  10       77.63       79.74     38.63 o 
  -1   6  10      406.98      435.60     74.21 o 
   0   6  10      873.71      831.57     69.12 o 
   1   6  10     1809.84     1693.33    101.56 o 
   2   6  10       70.93       64.02     37.76 o 
   3   6  10       80.75      112.99     32.64 o 
   4   6  10      858.03      777.95     87.00 o 
   5   6  10     1930.23     1668.07    475.97 o 
   6   6  10      457.78      400.28     71.73 o 
   7   6  10      558.12      628.21     92.09 o 
   8   6  10        2.84      -28.08     49.47 o 
  -8   7  10      280.79      269.47     65.51 o 
  -7   7  10       80.24      145.48     52.58 o 
  -6   7  10       82.88       85.26     47.28 o 
  -5   7  10      798.44      759.70     70.10 o 
  -4   7  10     1137.00     1001.12     98.24 o 
  -3   7  10      637.32      611.27     62.98 o 
  -2   7  10      606.08      514.58     59.23 o 
  -1   7  10      284.31      182.90     88.52 o 
   0   7  10     2531.04     2632.25    113.00 o 
   1   7  10     1189.60     1211.15     83.89 o 
   2   7  10      630.74      654.45     80.57 o 
   3   7  10      366.99      346.44     55.83 o 
   4   7  10      693.42      646.60     79.99 o 
   5   7  10      780.40      783.72    119.44 o 
   6   7  10      158.94       92.09     53.64 o 
   7   7  10      105.46      148.77     86.25 o 
   8   7  10       42.11       99.18     78.70 o 
  -8   8  10      206.69      182.19     83.01 o 
  -7   8  10       85.47        5.39     64.68 o 
  -6   8  10      550.34      480.82    102.42 o 
  -5   8  10      538.59      536.15    214.54 o 
  -4   8  10      589.07      494.72     77.62 o 
  -3   8  10      232.86      240.07     63.50 o 
  -2   8  10      341.82      437.47     74.78 o 
  -1   8  10      180.07      145.20     58.22 o 
   0   8  10      309.00      158.53    112.12 o 
   1   8  10      133.40      128.39    106.73 o 
   2   8  10      428.35      409.84     69.82 o 
   3   8  10      140.26      189.09     57.40 o 
   4   8  10      191.36      270.73     62.33 o 
   5   8  10      277.85      354.21     70.14 o 
   6   8  10      160.90      210.43     59.80 o 
   7   8  10      129.76       97.66     52.18 o 
  -7   9  10       89.13       88.40     73.31 o 
  -6   9  10       53.85      109.96     75.47 o 
  -5   9  10       76.59       13.42     49.61 o 
  -4   9  10       64.64       91.44     57.26 o 
  -3   9  10      204.39      131.00     63.61 o 
  -2   9  10     1216.82     1245.48    111.02 o 
  -1   9  10      713.07     1016.26    168.72 o 
   0   9  10        7.85        7.85     49.16 o 
   1   9  10      304.63      292.60     66.83 o 
   2   9  10      457.33      478.67     76.50 o 
   3   9  10      322.79      199.76     79.78 o 
   4   9  10      476.93      645.77    137.99 o 
   5   9  10       49.86       61.52     47.57 o 
   6   9  10       34.27       79.78     48.79 o 
  -6  10  10       64.79       48.45     61.99 o 
  -5  10  10      246.42      206.97     67.50 o 
  -4  10  10       56.86       10.67     51.40 o 
  -3  10  10       23.38        8.50    103.50 o 
  -2  10  10       89.99      202.28     66.80 o 
  -1  10  10      188.68      229.03     66.31 o 
   0  10  10       95.59      -10.89     48.83 o 
   1  10  10      106.75       30.77     54.18 o 
   2  10  10       31.61      -12.89     47.60 o 
   3  10  10      634.85      567.07    134.76 o 
   4  10  10       66.89        1.08     70.07 o 
   5  10  10        4.48      -14.01     72.23 o 
   6  10  10       12.69       71.69     51.72 o 
  -5  11  10       41.35        9.55     53.87 o 
  -4  11  10       46.32       66.95     62.94 o 
  -3  11  10       20.63       14.03     53.71 o 
  -2  11  10      406.78      384.66     79.65 o 
  -1  11  10      176.05      132.95    134.22 o 
   0  11  10      401.34      305.74     72.68 o 
   1  11  10       69.43      158.68     62.85 o 
   2  11  10        9.49       59.27     51.58 o 
   3  11  10       29.63       15.09     83.01 o 
   4  11  10       38.20       12.94     81.93 o 
  -3  12  10        7.27      -10.08     55.64 o 
  -2  12  10        7.69       -2.49     84.63 o 
  -1  12  10      149.44        5.78     53.25 o 
   0  12  10       48.20       92.29     62.82 o 
   1  12  10        3.26      -29.99     52.29 o 
   2  12  10        2.35      113.07     61.62 o 
   3  12  10      230.72      149.85    102.42 o 
  -3  -8  11      127.61      168.18     74.39 o 
  -2  -8  11      778.88      615.58    102.42 o 
  -1  -8  11      649.50      677.03    112.12 o 
   0  -8  11     2484.78     2585.23    186.51 o 
   1  -8  11       49.95       12.94     57.14 o 
  -4  -7  11      780.04      788.07    111.04 o 
  -3  -7  11       17.55       12.94     56.06 o 
  -2  -7  11       91.49      103.50     69.00 o 
  -1  -7  11       30.50       60.37     63.61 o 
   0  -7  11      134.80      187.59     75.47 o 
   1  -7  11       99.40      171.41     75.47 o 
   2  -7  11      439.38      521.79     98.10 o 
   3  -7  11      330.74      264.13     79.78 o 
  -9  -6  11      131.81      264.13     90.56 o 
  -8  -6  11       76.11       66.84     75.47 o 
  -7  -6  11      138.49      153.09     73.31 o 
  -6  -6  11      764.65      592.94    106.73 o 
  -5  -6  11      208.02      160.63     72.23 o 
  -4  -6  11      536.28      644.00     74.70 o 
  -3  -6  11      452.63      641.06     75.37 o 
  -2  -6  11       37.93       13.93     42.26 o 
  -1  -6  11     5334.26     5277.36    208.17 o 
   0  -6  11      251.62      286.61     65.53 o 
   1  -6  11      290.62      248.39     60.75 o 
   2  -6  11     1059.36      928.03     94.02 o 
   3  -6  11       25.86       19.63     88.94 o 
   4  -6  11      142.11      137.20     58.02 o 
   5  -6  11      823.17      992.90     98.54 o 
   6  -6  11      856.11      752.60    102.17 o 
   7  -6  11      224.46      285.38     80.03 o 
   8  -6  11       54.10       -8.54     60.93 o 
  -9  -5  11      138.23      379.48    108.89 o 
  -8  -5  11      634.95      649.00    125.06 o 
  -7  -5  11      507.70      505.62    113.20 o 
  -6  -5  11     1034.06     1034.95    137.99 o 
  -5  -5  11     1859.71     1829.50    171.41 o 
  -4  -5  11      472.69      546.47     71.89 o 
  -3  -5  11      948.98      904.61     85.50 o 
  -2  -5  11      419.07      502.34     73.21 o 
  -1  -5  11      286.71      304.21     82.47 o 
   0  -5  11      574.94      591.59     93.25 o 
   1  -5  11     2728.76     2535.22    139.04 o 
   2  -5  11     1047.02      990.28    210.22 o 
   3  -5  11       57.35       35.81     63.07 o 
   4  -5  11     1666.50     1904.03    117.24 o 
   5  -5  11       10.86      -31.79     36.00 o 
   6  -5  11      178.88      110.23     47.14 o 
   7  -5  11      171.29      117.02     66.30 o 
   8  -5  11       40.89       93.43     68.15 o 
  -9  -4  11      116.30      134.76     81.93 o 
  -8  -4  11     1018.02      979.97    141.23 o 
  -7  -4  11       97.65      149.85     81.93 o 
  -6  -4  11       45.34      178.96     76.54 o 
  -5  -4  11      444.09      394.76     71.15 o 
  -4  -4  11     3672.15     3898.42    167.15 o 
  -3  -4  11      459.39      592.42     73.65 o 
  -2  -4  11     2095.96     2050.02    122.60 o 
  -1  -4  11       29.17       53.66     99.72 o 
   0  -4  11     2436.15     2507.84    346.60 o 
   1  -4  11      463.87      558.82     77.29 o 
   2  -4  11     3264.79     3290.38    156.79 o 
   3  -4  11      516.79      442.77     56.93 o 
   4  -4  11       39.37      142.84     45.11 o 
   5  -4  11      321.45      416.42     59.36 o 
   6  -4  11     1175.36     1130.18    103.00 o 
   7  -4  11      126.17       83.99     44.71 o 
   8  -4  11       36.63       -7.01     55.65 o 
   9  -4  11       63.71      102.66     67.51 o 
 -10  -3  11       88.09      118.59     73.31 o 
  -9  -3  11      356.52      314.80    104.57 o 
  -8  -3  11      691.71      837.67    139.07 o 
  -7  -3  11      421.99      472.20    106.73 o 
  -6  -3  11      639.10      625.28    114.28 o 
  -5  -3  11      860.38      899.08    152.01 o 
  -4  -3  11     3940.21     3847.33    168.82 o 
  -3  -3  11     7379.79     7483.99    295.93 o 
  -2  -3  11     4068.78     4186.55    179.95 o 
  -1  -3  11       49.59       50.32     50.05 o 
   0  -3  11      858.07      918.57    210.76 o 
   1  -3  11     2845.53     2682.73    169.80 o 
   2  -3  11     1256.75     1120.62     77.27 o 
   3  -3  11       64.20       59.98     35.55 o 
   4  -3  11      172.92       86.65     39.50 o 
   5  -3  11       58.12       24.64     38.22 o 
   6  -3  11     2068.94     2146.97    106.04 o 
   7  -3  11     1631.34     1448.22    128.01 o 
   8  -3  11      118.98       90.28     61.40 o 
   9  -3  11       11.63      -40.46     57.56 o 
 -10  -2  11       13.39       26.95     71.15 o 
  -9  -2  11      633.40      781.61    143.38 o 
  -8  -2  11      120.36      180.04     80.86 o 
  -7  -2  11     1704.81     1525.48    170.34 o 
  -6  -2  11      679.28      495.92    106.73 o 
  -5  -2  11      536.83      528.26     71.46 o 
  -4  -2  11      383.97      221.75     56.16 o 
  -3  -2  11     1269.60     1270.07    113.20 o 
  -2  -2  11     1857.47     1974.86    123.37 o 
  -1  -2  11     5164.10     5303.31    209.46 o 
   0  -2  11      592.57      643.30    178.42 o 
   1  -2  11     5582.53     5889.59    223.61 o 
   2  -2  11     2223.24     2188.58     99.86 o 
   3  -2  11      387.63      415.39     53.81 o 
   4  -2  11      388.97      341.24     51.48 o 
   5  -2  11       31.21      127.04     43.35 o 
   6  -2  11      515.03      419.67     58.38 o 
   7  -2  11      126.61      117.89     60.09 o 
   8  -2  11      186.10      299.90     77.66 o 
   9  -2  11       23.67       39.60     59.83 o 
 -10  -1  11      355.99      415.06    121.82 o 
  -9  -1  11      366.33      299.71    101.34 o 
  -8  -1  11      145.18      221.01     84.09 o 
  -6  -1  11     2325.12     2201.43    189.74 o 
  -5  -1  11     3243.13     3480.59    160.16 o 
  -4  -1  11     1210.96     1364.01    104.07 o 
  -3  -1  11      190.83      166.89     54.14 o 
  -2  -1  11     1690.79     1681.75    114.40 o 
  -1  -1  11      464.51      428.01     71.15 o 
   0  -1  11      569.85      699.89    167.10 o 
   1  -1  11      370.41      500.53     55.25 o 
   2  -1  11     1091.15      925.06     70.93 o 
   3  -1  11     5551.64     5556.23    270.16 o 
   4  -1  11      222.22      227.89     46.89 o 
   5  -1  11     1103.49     1010.83    103.07 o 
   6  -1  11      389.84      449.24     67.16 o 
   7  -1  11      656.94      704.42    115.89 o 
   8  -1  11      320.07      313.53     77.91 o 
   9  -1  11       14.90       -0.93     73.85 o 
 -10   0  11      197.55      305.10    104.57 o 
  -9   0  11       38.24       44.20     59.29 o 
  -8   0  11       71.96      173.57     83.01 o 
  -7   0  11      998.31      920.68    134.76 o 
  -6   0  11      152.74      167.91     52.95 o 
  -5   0  11     1543.99     1537.13    106.61 o 
  -4   0  11       14.89       89.34     94.87 o 
  -3   0  11      145.75      145.79     54.00 o 
  -2   0  11    12639.76    12751.60    386.50 o 
  -1   0  11        7.72      -23.15     43.12 o 
   0   0  11     9246.55    10085.22    534.73 o 
   1   0  11      864.84      919.21     93.93 o 
   2   0  11      735.81      894.56     99.04 o 
   3   0  11      206.51      219.95     44.98 o 
   4   0  11      146.77      185.19     45.05 o 
   5   0  11      202.68      212.85     45.19 o 
   6   0  11      369.11      400.52     56.51 o 
   7   0  11      139.96      170.13     65.15 o 
   8   0  11     1139.02     1564.98    136.45 o 
   9   0  11        2.57      -47.95     76.54 o 
 -10   1  11      355.13      338.52    103.50 o 
  -9   1  11      369.80      412.90    105.65 o 
  -8   1  11      144.38      221.01     94.87 o 
  -7   1  11     1965.61     2009.53    185.43 o 
  -6   1  11     2398.49     2402.56    130.11 o 
  -5   1  11     3165.52     3420.65    157.32 o 
  -4   1  11     1246.74     1240.48    218.31 o 
  -3   1  11      212.15      245.47     56.81 o 
  -2   1  11     1732.82     1641.14    146.08 o 
  -1   1  11      415.97      527.54     74.32 o 
   0   1  11      588.25      694.52     82.91 o 
   1   1  11      362.16      646.22    178.42 o 
   2   1  11     1079.30      946.38     67.87 o 
   3   1  11     5570.37     5332.76    309.87 o 
   4   1  11      230.54      289.12     49.95 o 
   5   1  11     1065.43      828.13    110.07 o 
   6   1  11      384.38      439.08     77.35 o 
   7   1  11      660.03      530.89    146.62 o 
   8   1  11      312.26      267.98     75.02 o 
   9   1  11       14.69       19.24     61.99 o 
 -10   2  11       11.99      -24.80     66.84 o 
  -9   2  11      633.09      891.57    149.85 o 
  -8   2  11      144.99      199.44     92.71 o 
  -7   2  11     1688.29     1529.79    174.65 o 
  -6   2  11      680.30      602.81    119.13 o 
  -5   2  11      570.26      756.52     78.74 o 
  -4   2  11      291.82      245.98     67.38 o 
  -3   2  11     1463.57     1239.10    258.74 o 
  -2   2  11     1902.67     1918.92    162.79 o 
  -1   2  11     5182.93     4862.27    307.25 o 
   0   2  11      623.60      795.77     91.19 o 
   1   2  11     5664.21     5641.83    219.19 o 
   2   2  11     2228.89     2149.77    105.47 o 
   3   2  11      385.81      452.31     54.47 o 
   4   2  11      405.35      393.70     53.74 o 
   5   2  11       37.27       92.82     42.24 o 
   6   2  11      557.28      407.47    137.45 o 
   7   2  11      135.40       65.20     56.63 o 
   8   2  11      191.64      216.04     72.77 o 
   9   2  11       26.98       -1.05     53.35 o 
 -10   3  11       87.87      108.89     87.32 o 
  -9   3  11      353.56      349.30    107.81 o 
  -8   3  11      698.72      716.92    133.68 o 
  -7   3  11      404.15      499.99    119.13 o 
  -6   3  11      632.55      753.57    195.13 o 
  -5   3  11      847.59      793.52     83.19 o 
  -4   3  11     3890.94     3918.88    169.98 o 
  -3   3  11     7262.99     6864.67    442.01 o 
  -2   3  11     3937.97     3836.52    171.89 o 
  -1   3  11       47.15       22.86     33.82 o 
   0   3  11      812.19     1081.85     96.43 o 
   1   3  11     2915.39     2859.11    114.96 o 
   2   3  11     1246.29      983.69    202.14 o 
   3   3  11       60.54      105.49     37.25 o 
   4   3  11      158.38      103.13     41.80 o 
   5   3  11       58.26      141.01     41.70 o 
   6   3  11     2004.83     2090.10    133.75 o 
   7   3  11     1645.47     1105.61    123.98 o 
   8   3  11      123.91      115.35     67.92 o 
   9   3  11        9.94      -13.22     53.61 o 
  -9   4  11      118.36      135.84     85.17 o 
  -7   4  11       85.93      106.56     49.16 o 
  -6   4  11       37.85       96.71     51.75 o 
  -5   4  11      543.68      466.83    118.05 o 
  -4   4  11     3608.31     3598.55    163.72 o 
  -3   4  11      450.87      459.56     68.90 o 
  -2   4  11     2120.20     1956.14    104.81 o 
  -1   4  11       32.65       83.30     39.44 o 
   0   4  11     2490.65     2485.60    167.81 o 
   1   4  11      480.18      602.64     70.89 o 
   2   4  11     3271.73     3197.37    154.67 o 
   3   4  11      482.45      585.19     67.89 o 
   4   4  11       35.60      127.52     39.45 o 
   5   4  11      279.63      324.92     68.20 o 
   6   4  11     1174.34      955.10    101.51 o 
   7   4  11      118.53      112.51     62.53 o 
   8   4  11       33.17      -16.38     51.45 o 
   9   4  11       54.83      118.43     60.98 o 
  -9   5  11      141.58      173.57     87.32 o 
  -8   5  11      617.73      723.39    129.37 o 
  -7   5  11      512.54      455.24     73.49 o 
  -6   5  11     1066.60     1069.51    100.80 o 
  -5   5  11     1785.77     2036.37    119.11 o 
  -4   5  11      527.49      503.17     71.17 o 
  -3   5  11      994.67     1061.42     93.90 o 
  -2   5  11      429.77      462.69     59.78 o 
  -1   5  11      282.32      319.58     52.75 o 
   0   5  11      601.45      820.83     70.90 o 
   1   5  11     2716.28     2556.54    112.16 o 
   2   5  11     1030.99     1099.61    109.51 o 
   3   5  11       56.94       12.22    116.43 o 
   4   5  11     1672.31     1666.56     89.69 o 
   5   5  11       15.23      -17.45     44.96 o 
   6   5  11      208.17      215.02     91.64 o 
   7   5  11      216.23      280.38     99.18 o 
   8   5  11       36.80        6.06     55.84 o 
  -9   6  11      129.54       73.31     75.47 o 
  -8   6  11       75.93       76.54     75.47 o 
  -7   6  11      158.85      127.02     55.66 o 
  -6   6  11      760.57      668.40     86.79 o 
  -5   6  11      206.80      211.31     77.62 o 
  -4   6  11      527.26      454.66     69.00 o 
  -3   6  11      432.83      454.70     73.75 o 
  -2   6  11       37.72       34.07     37.96 o 
  -1   6  11     5359.01     5394.96    173.80 o 
   0   6  11      227.54      385.62     56.94 o 
   1   6  11      328.46      261.98     51.15 o 
   2   6  11     1032.65     1092.20     80.79 o 
   3   6  11       27.71       13.18     37.18 o 
   4   6  11      148.99      195.25     49.02 o 
   5   6  11      841.08      751.08     88.40 o 
   6   6  11      854.05      744.69    235.56 o 
   7   6  11      212.97      200.53     74.93 o 
   8   6  11       52.51       11.96    111.04 o 
  -8   7  11      121.01      147.91     58.99 o 
  -7   7  11      207.57      232.03     63.17 o 
  -6   7  11      823.48      821.06    152.55 o 
  -5   7  11      456.76      431.37    110.50 o 
  -4   7  11      777.47      996.46     92.23 o 
  -3   7  11       20.96      -33.77     36.63 o 
  -2   7  11       83.94       61.88     41.58 o 
  -1   7  11       23.17       59.01     39.96 o 
   0   7  11      128.02      228.29     51.07 o 
   1   7  11       92.96       75.60     42.22 o 
   2   7  11      465.26      525.81     63.79 o 
   3   7  11      329.45      270.65     76.98 o 
   4   7  11     1016.66      874.55    108.30 o 
   5   7  11      131.53      148.56     55.60 o 
   6   7  11        0.47      -18.41     49.59 o 
   7   7  11      149.30      173.57     90.56 o 
  -7   8  11      230.11      264.13     93.79 o 
  -6   8  11      142.45      129.37     78.70 o 
  -5   8  11      468.99      299.71     90.56 o 
  -4   8  11      109.38       26.64     51.05 o 
  -3   8  11      123.84      109.96     59.23 o 
  -2   8  11      800.20      686.63     87.75 o 
  -1   8  11      675.33      578.57     81.68 o 
   0   8  11     2513.48     2308.29    135.21 o 
   1   8  11       39.30       -2.12     44.03 o 
   2   8  11       55.92       89.91     54.89 o 
   3   8  11       58.89       16.06     44.77 o 
   4   8  11       11.90       43.12     71.15 o 
   5   8  11      272.21      321.27    106.73 o 
   6   8  11        2.10       66.16     47.25 o 
   7   8  11        7.95       69.22     48.81 o 
  -7   9  11      238.98      283.53     93.79 o 
  -6   9  11       22.78       57.14     72.23 o 
  -5   9  11      481.00      231.79     85.17 o 
  -4   9  11      208.72       53.33     56.96 o 
  -3   9  11      249.42      198.07     67.80 o 
  -2   9  11      104.41      117.99     60.08 o 
  -1   9  11       69.19      101.63     72.23 o 
   0   9  11      444.36      416.43     78.16 o 
   1   9  11       66.15      114.19     57.71 o 
   2   9  11       30.32        6.97     46.32 o 
   3   9  11       55.94       95.68     54.31 o 
   4   9  11      199.20      211.30     98.10 o 
   5   9  11      409.61      328.81    105.65 o 
   6   9  11      269.57      343.91    109.96 o 
  -6  10  11       13.72      -33.42     61.45 o 
  -5  10  11       45.13       59.84     58.02 o 
  -4  10  11      104.47       57.04     67.92 o 
  -3  10  11      236.97      152.91     65.12 o 
  -2  10  11      142.43      124.37     64.41 o 
  -1  10  11       88.31       28.04     55.17 o 
   0  10  11       92.20       35.61     53.34 o 
   1  10  11      539.50      581.36     86.63 o 
   2  10  11       23.71      -29.16     45.74 o 
   3  10  11      136.76      240.41    109.96 o 
   4  10  11       35.57      -14.01     72.23 o 
   5  10  11      222.11      118.59     88.40 o 
  -4  11  11      208.96      136.98     66.77 o 
  -3  11  11       10.35      -68.58     76.00 o 
  -2  11  11       92.01        7.01     59.74 o 
  -1  11  11       87.02      -16.81     49.41 o 
   0  11  11       85.17       65.10     60.29 o 
   1  11  11       25.93      -62.64     48.83 o 
   2  11  11      110.79       -0.81     54.89 o 
   3  11  11       32.40      104.57    103.50 o 
  -1  12  11       22.78       37.34     59.39 o 
   0  12  11      133.08       37.12     63.61 o 
   1  12  11       89.23       38.56     60.17 o 
  -3  -8  12       99.07      123.98     76.54 o 
  -2  -8  12      565.21      610.19    111.04 o 
  -1  -8  12       46.45       71.15     72.23 o 
   0  -8  12       78.58      132.60     78.70 o 
   1  -8  12      326.53      311.56     94.87 o 
   2  -8  12      710.03      633.91    117.51 o 
  -4  -7  12      246.92      240.41     85.17 o 
  -3  -7  12      414.19      430.15     97.03 o 
  -2  -7  12      494.25      390.26     97.03 o 
  -1  -7  12       33.94       22.64     64.68 o 
   0  -7  12       93.05      140.15     74.39 o 
   1  -7  12      118.29       79.78     65.76 o 
   2  -7  12     1304.48     1578.30    160.63 o 
   3  -7  12      450.94      338.52     90.56 o 
   4  -7  12       65.79       95.95     65.76 o 
  -8  -6  12      284.98      221.01     88.40 o 
  -7  -6  12      191.39      233.94     95.95 o 
  -6  -6  12      430.89      502.38    106.73 o 
  -5  -6  12      840.56      747.11    123.98 o 
  -4  -6  12      461.32      518.60     74.82 o 
  -3  -6  12     2588.54     2595.22    137.82 o 
  -2  -6  12       35.10       80.10     49.16 o 
  -1  -6  12      419.02      464.31     74.95 o 
   0  -6  12       59.62        2.15     45.31 o 
   1  -6  12     1711.15     2035.41    142.31 o 
   2  -6  12       18.74       38.91     52.42 o 
   3  -6  12      149.40      120.07     56.37 o 
   4  -6  12      308.25      180.05     61.18 o 
   5  -6  12       25.01       10.10     45.87 o 
   6  -6  12      295.51      307.25    113.20 o 
   7  -6  12      788.79      831.37    323.96 o 
  -8  -5  12      164.76      154.16     80.86 o 
  -7  -5  12      367.82      572.46    120.74 o 
  -6  -5  12     1049.14      923.91    141.23 o 
  -5  -5  12       10.29      173.57     84.09 o 
  -4  -5  12      858.47      758.39     84.52 o 
  -3  -5  12      477.23      501.52     74.29 o 
  -2  -5  12      149.40       58.48     51.79 o 
  -1  -5  12     3454.64     3561.35    180.58 o 
   0  -5  12      940.05      895.60     97.56 o 
   1  -5  12     1479.01     1306.31    222.62 o 
   2  -5  12     1180.59     1253.66    175.73 o 
   3  -5  12      151.29        5.50     49.95 o 
   4  -5  12      121.96       84.08     54.00 o 
   5  -5  12       44.25       47.89     45.23 o 
   6  -5  12      271.64      372.42    123.36 o 
   7  -5  12       67.19       27.55     58.33 o 
   8  -5  12       25.10       12.12     60.57 o 
  -9  -4  12      337.27      498.07    129.37 o 
  -8  -4  12      149.57      146.62     80.86 o 
  -7  -4  12      180.02      291.08     98.10 o 
  -6  -4  12     2964.27     2923.74    229.63 o 
  -5  -4  12      153.50      206.31     72.77 o 
  -4  -4  12     2433.99     2550.80    140.09 o 
  -3  -4  12      113.31      242.88     61.90 o 
  -2  -4  12       99.69       75.73     54.60 o 
  -1  -4  12      281.79      298.61     67.22 o 
   0  -4  12      299.91      374.05     87.86 o 
   1  -4  12      283.61      443.28    140.15 o 
   2  -4  12       62.02       51.67     48.95 o 
   3  -4  12      575.59      574.41     82.12 o 
   4  -4  12     2468.94     2228.69    119.25 o 
   5  -4  12      147.05      208.55     61.38 o 
   6  -4  12      252.41      246.82     55.08 o 
   7  -4  12      174.78      163.49     54.48 o 
   8  -4  12       83.76       32.88     64.39 o 
  -9  -3  12      145.93      191.90     89.48 o 
  -8  -3  12      196.00      277.07     97.03 o 
  -7  -3  12      135.69      190.82     88.40 o 
  -6  -3  12      790.09      937.93    142.31 o 
  -5  -3  12      703.13      825.65    168.72 o 
  -4  -3  12      344.24      412.55     70.70 o 
  -3  -3  12      259.44      224.74     78.70 o 
  -2  -3  12     1984.77     2092.79    134.42 o 
  -1  -3  12     5420.70     5753.59    297.55 o 
   0  -3  12     4178.72     4477.53    412.90 o 
   1  -3  12     1459.24     1543.03    175.73 o 
   2  -3  12      196.23      222.53    100.26 o 
   3  -3  12     1056.93     1094.17     80.88 o 
   4  -3  12       78.76      100.34     43.56 o 
   5  -3  12      183.87      238.81     72.80 o 
   6  -3  12      152.17      184.58     52.19 o 
   7  -3  12      129.78      155.51     66.44 o 
   8  -3  12       85.63       67.96     65.35 o 
  -9  -2  12        2.55       74.39     71.15 o 
  -8  -2  12      658.38      512.09    117.51 o 
  -7  -2  12      944.66     1102.87    155.24 o 
  -6  -2  12      215.07      123.98     83.01 o 
  -5  -2  12     3462.69     3834.37    204.30 o 
  -4  -2  12       17.77        8.07     44.55 o 
  -3  -2  12      215.50      202.40     60.29 o 
  -2  -2  12      206.50      287.07     67.50 o 
  -1  -2  12      684.45      649.29     85.93 o 
   0  -2  12      275.13      333.60     68.79 o 
   1  -2  12      322.20      340.97     93.25 o 
   2  -2  12      493.71      480.10     60.02 o 
   3  -2  12     1272.16     1283.20     86.53 o 
   4  -2  12     1329.48     1399.36     89.10 o 
   5  -2  12      534.35      672.64    111.79 o 
   6  -2  12       87.17       88.76     44.80 o 
   7  -2  12       48.95       54.30     58.63 o 
   8  -2  12      459.03      443.66    152.55 o 
  -9  -1  12      333.86      322.34    103.50 o 
  -8  -1  12      835.79      875.40    149.85 o 
  -7  -1  12      961.96      637.14    123.98 o 
  -6  -1  12      298.93      245.80     94.87 o 
  -5  -1  12      222.52      358.17     67.69 o 
  -4  -1  12     2375.83     2462.62    137.53 o 
  -3  -1  12     2863.02     2875.76    148.58 o 
  -2  -1  12      963.28     1100.29    102.78 o 
  -1  -1  12      727.62      689.41     87.30 o 
   0  -1  12     2550.59     3017.37    408.05 o 
   1  -1  12     1985.89     1957.37     97.17 o 
   2  -1  12      599.89      567.92     61.41 o 
   3  -1  12     2419.08     2159.51    115.84 o 
   4  -1  12      176.39      105.36     42.15 o 
   5  -1  12      654.23      623.14     66.60 o 
   6  -1  12       90.69      113.34     44.49 o 
   7  -1  12      584.04      565.72     92.43 o 
   8  -1  12       54.30      154.60     67.61 o 
   9  -1  12       58.33        7.85     60.37 o 
  -9   0  12      366.95      253.35     87.32 o 
  -8   0  12      209.76      199.44     91.64 o 
  -7   0  12     1401.22     1161.09    157.40 o 
  -6   0  12      564.01      639.80     81.47 o 
  -5   0  12        1.02      -17.45     43.23 o 
  -4   0  12     8184.77     7872.11    366.55 o 
  -3   0  12      324.75      408.86     69.62 o 
  -2   0  12    14442.57    14461.50    436.07 o 
  -1   0  12      296.18      302.97     68.38 o 
   0   0  12     1182.66     1531.33    118.79 o 
   1   0  12       26.28      112.23     61.45 o 
   2   0  12     4314.24     4081.01    243.04 o 
   3   0  12       14.63      -15.39     34.63 o 
   4   0  12       13.34        8.48     34.85 o 
   5   0  12      201.31      226.77     49.62 o 
   6   0  12      772.90      911.14    130.32 o 
   7   0  12      131.65      106.72     68.46 o 
   8   0  12     1056.05      758.42    101.94 o 
   9   0  12        6.15       44.71     55.84 o 
  -9   1  12      332.45      214.54     90.56 o 
  -8   1  12      812.50      774.06    141.23 o 
  -7   1  12      945.99      865.70    137.99 o 
  -6   1  12      300.40      288.48     63.15 o 
  -5   1  12      227.92      264.17     60.87 o 
  -4   1  12     2476.43     2251.45    150.39 o 
  -3   1  12     2731.54     2431.00    138.84 o 
  -2   1  12      781.60      855.53    167.10 o 
  -1   1  12      677.01      568.59    215.08 o 
   0   1  12     2515.40     3007.17    158.24 o 
   1   1  12     1999.15     2177.71    241.49 o 
   2   1  12      593.39      424.58     74.02 o 
   3   1  12     2439.76     2224.88    164.47 o 
   4   1  12      179.79      192.16     48.98 o 
   5   1  12      626.66      735.96     71.28 o 
   6   1  12       94.91       11.62     47.14 o 
   7   1  12      568.41      599.33    114.82 o 
   8   1  12       58.65       47.00     98.64 o 
   9   1  12       50.60       29.93     59.99 o 
  -9   2  12        1.62       20.48     72.23 o 
  -8   2  12      648.65      412.90    114.28 o 
  -7   2  12      925.76      965.96    149.85 o 
  -6   2  12      174.62      158.72     57.75 o 
  -5   2  12     3491.57     3073.60    206.99 o 
  -4   2  12       13.22       49.59     47.26 o 
  -3   2  12      374.62      479.34     73.82 o 
  -2   2  12      204.73      298.64     67.27 o 
  -1   2  12      712.29      680.13     85.48 o 
   0   2  12      293.99      422.20     74.08 o 
   1   2  12      327.16      400.82     74.09 o 
   2   2  12      502.70      525.27     77.85 o 
   3   2  12     1260.13     1418.75     85.97 o 
   4   2  12     1318.52     1511.36    148.17 o 
   5   2  12      542.27      725.32     72.23 o 
   6   2  12       91.28       67.92     55.56 o 
   7   2  12       42.52       93.99     60.94 o 
   8   2  12      473.85      317.42     80.86 o 
  -9   3  12      143.08      279.22    111.04 o 
  -8   3  12      191.25      242.57     97.03 o 
  -7   3  12      142.96      131.30     76.00 o 
  -6   3  12      820.32     1021.59     98.94 o 
  -5   3  12      644.24      764.26    105.11 o 
  -4   3  12      380.01      252.99     77.62 o 
  -3   3  12      275.69      241.07    163.33 o 
  -2   3  12     1939.59     1907.84    123.82 o 
  -1   3  12     5411.55     5176.79    640.92 o 
   0   3  12     4212.97     4706.19    275.36 o 
   1   3  12     1449.95     1413.88    250.43 o 
   2   3  12      217.70      201.86     61.77 o 
   3   3  12     1025.25      885.43     93.42 o 
   4   3  12       84.90       83.40     40.36 o 
   5   3  12      186.55      251.44     52.42 o 
   6   3  12      146.41      109.40    158.48 o 
   7   3  12      130.60       98.06     60.31 o 
   8   3  12       90.38      112.72    108.89 o 
  -9   4  12      329.48      443.09    123.98 o 
  -8   4  12      162.41       66.84     78.70 o 
  -7   4  12      193.51      175.10     59.08 o 
  -6   4  12     3003.37     3149.06    241.49 o 
  -5   4  12      167.13      174.91     55.35 o 
  -4   4  12     2414.35     2340.28    134.00 o 
  -3   4  12      102.66       60.32     85.17 o 
  -2   4  12       91.95      160.46     85.17 o 
  -1   4  12      251.23      267.17     76.54 o 
   0   4  12      288.21      392.19    108.45 o 
   1   4  12      282.01      307.68     52.69 o 
   2   4  12       70.68       98.91     45.55 o 
   3   4  12      581.61      661.62     93.25 o 
   4   4  12     2452.24     2326.72    108.20 o 
   5   4  12      157.14      186.46     60.35 o 
   6   4  12      247.40      254.76     69.99 o 
   7   4  12      166.57      183.92     66.11 o 
   8   4  12       83.64      106.02     84.63 o 
  -8   5  12      159.21      228.55     98.10 o 
  -7   5  12      369.35      370.61     69.82 o 
  -6   5  12     1019.65     1056.74    100.14 o 
  -5   5  12        4.04      -28.83     38.45 o 
  -4   5  12      862.27      864.46     92.99 o 
  -3   5  12      474.44      384.75     67.51 o 
  -2   5  12      145.05      132.44    120.74 o 
  -1   5  12     3390.19     3578.59    178.88 o 
   0   5  12      967.30      978.19     79.90 o 
   1   5  12     1506.99     1486.91     93.34 o 
   2   5  12     1136.01     1138.19     84.27 o 
   3   5  12      163.49      183.83     47.53 o 
   4   5  12      127.97       43.73     52.58 o 
   5   5  12       43.02      -18.92     45.74 o 
   6   5  12      292.69      244.07     78.16 o 
   7   5  12       85.01      161.93     70.36 o 
   8   5  12       30.13        4.31     56.71 o 
  -8   6  12      294.87      416.14    117.51 o 
  -7   6  12      204.49      184.72     60.63 o 
  -6   6  12      417.74      475.91     75.09 o 
  -5   6  12      845.67      933.18     94.80 o 
  -4   6  12      484.73      391.43     67.69 o 
  -3   6  12     2579.13     2334.68    136.15 o 
  -2   6  12       32.42       42.58     48.66 o 
  -1   6  12      414.80      291.97     55.34 o 
   0   6  12       60.45       12.45     38.68 o 
   1   6  12     1754.71     1953.72    103.20 o 
   2   6  12       20.79      -10.22     36.88 o 
   3   6  12      143.43      121.50     46.92 o 
   4   6  12      311.16      211.66     58.87 o 
   5   6  12       30.79      -84.09     72.23 o 
   6   6  12      265.99      216.64    105.65 o 
   7   6  12      775.64      790.95    253.35 o 
  -7   7  12      126.18      100.21     55.66 o 
  -6   7  12       62.44      202.33     65.22 o 
  -5   7  12      114.06      159.97     57.40 o 
  -4   7  12      240.75      302.88     65.86 o 
  -3   7  12      433.81      515.96     76.13 o 
  -2   7  12      452.80      320.61     57.96 o 
  -1   7  12       21.70       10.17     41.16 o 
   0   7  12       99.76      117.66     47.23 o 
   1   7  12      120.85      139.39     48.26 o 
   2   7  12     1301.39     1449.13    229.16 o 
   3   7  12      442.04      426.40     88.56 o 
   4   7  12       67.02       58.32     54.84 o 
   5   7  12       78.97      112.98     57.41 o 
   7   7  12       86.83       79.78     81.93 o 
  -7   8  12      160.22      122.90     87.32 o 
  -6   8  12      552.70      575.69    113.20 o 
  -5   8  12        6.38       83.01     71.15 o 
  -4   8  12      693.74      880.79    129.37 o 
  -3   8  12       82.58       56.35     65.76 o 
  -2   8  12      559.11      665.74     94.29 o 
  -1   8  12       53.59       68.53     53.63 o 
   0   8  12       84.11       41.59     53.06 o 
   1   8  12      318.37      438.47    105.11 o 
   2   8  12      711.99      634.81     86.22 o 
   3   8  12       29.84       50.09     48.64 o 
   4   8  12      141.05      221.01     91.64 o 
   5   8  12      143.53      100.26     73.31 o 
   6   8  12       39.68       89.48     81.93 o 
  -6   9  12       95.32       10.78     64.68 o 
  -5   9  12      119.68        7.55     70.07 o 
  -4   9  12       61.98       70.07     76.54 o 
  -3   9  12      132.45       77.45     63.67 o 
  -2   9  12      296.92      252.39     75.47 o 
  -1   9  12      426.31      455.99     84.18 o 
   0   9  12      606.98      500.23     83.10 o 
   1   9  12      264.22      294.53     69.39 o 
   2   9  12       81.67       49.00     55.16 o 
   3   9  12       90.34       82.78     51.45 o 
   4   9  12       14.61      148.77     91.64 o 
   5   9  12       10.19       83.01     80.86 o 
  -5  10  12      325.00      157.40     84.09 o 
  -4  10  12      131.63      136.92     84.09 o 
  -3  10  12       92.05        5.37     55.61 o 
  -2  10  12      103.15       62.63     57.87 o 
  -1  10  12        2.56      -52.47     50.93 o 
   0  10  12        9.86      -39.04     47.48 o 
   1  10  12       41.51       12.41     78.16 o 
   2  10  12       87.33      102.26     59.51 o 
   3  10  12      160.59      321.27    120.74 o 
   4  10  12        7.58       34.50     76.54 o 
  -3  11  12        0.55       55.45     77.08 o 
  -2  11  12      216.57      245.92     79.88 o 
  -1  11  12        0.49       -6.57     52.42 o 
   0  11  12      349.77      221.54     74.48 o 
   1  11  12       79.27       55.69     60.87 o 
   2  11  12        0.95       -8.11     54.64 o 
  -3  -9  13      572.31      636.07    125.06 o 
  -2  -9  13      190.93      208.07     92.71 o 
  -1  -9  13       67.77       66.84     79.78 o 
   0  -9  13       12.70       -2.16     72.23 o 
  -3  -8  13       30.64      133.68     84.09 o 
  -2  -8  13      299.41      360.08    104.57 o 
  -1  -8  13      320.19      463.57    111.04 o 
   0  -8  13      750.83      698.59    126.13 o 
   1  -8  13      214.65      182.19     88.40 o 
   2  -8  13      351.83      140.15     77.62 o 
   3  -8  13      228.54      213.46     88.40 o 
  -4  -7  13      812.43      895.88    130.45 o 
  -3  -7  13       13.15      150.93     79.78 o 
  -2  -7  13      178.07       92.71     73.31 o 
  -1  -7  13      109.68       33.42     73.31 o 
   0  -7  13       10.97       28.03     65.76 o 
   1  -7  13        5.17       54.98     67.92 o 
   2  -7  13        2.88       -2.16     61.45 o 
   3  -7  13        1.33      -67.92     54.98 o 
   4  -7  13      423.13      557.37    116.43 o 
  -7  -6  13      174.03      149.85     77.62 o 
  -6  -6  13      363.33      419.37    107.81 o 
  -5  -6  13       72.97      155.24     76.54 o 
  -4  -6  13      405.32      567.75     99.18 o 
  -3  -6  13      189.98      185.19     62.45 o 
  -2  -6  13       22.41       39.01     47.65 o 
  -1  -6  13     2739.76     2783.59    251.19 o 
   0  -6  13       94.51       34.72     80.86 o 
   1  -6  13     1499.56     1321.06    273.83 o 
   2  -6  13      151.29      169.46     62.20 o 
   3  -6  13      116.54       52.50     55.58 o 
   4  -6  13      272.94      154.97     65.53 o 
   5  -6  13       47.23       25.17     54.39 o 
   6  -6  13       23.23      -16.15     60.37 o 
  -8  -5  13      247.86       92.71     76.54 o 
  -7  -5  13      111.46      217.77     99.18 o 
  -6  -5  13      613.93      619.89    122.90 o 
  -5  -5  13      765.88      833.35    141.23 o 
  -4  -5  13     1306.42     1599.76    124.13 o 
  -3  -5  13      558.29      588.31     84.79 o 
  -2  -5  13       20.75       60.29     53.37 o 
  -1  -5  13     1111.52     1158.97    137.99 o 
   0  -5  13      271.90      133.06     62.42 o 
   1  -5  13       89.10       71.68     57.22 o 
   2  -5  13       17.18      -66.67     56.60 o 
   3  -5  13      754.66      852.61    118.05 o 
   4  -5  13      601.45      733.11     93.31 o 
   5  -5  13       36.76      -26.04     59.83 o 
   6  -5  13      107.11       97.41     77.16 o 
   7  -5  13       31.50       36.60     49.99 o 
  -8  -4  13      597.06      509.93    120.74 o 
  -7  -4  13      294.66      206.99     95.95 o 
  -6  -4  13      556.86      715.84    133.68 o 
  -5  -4  13      120.08      175.73     86.25 o 
  -4  -4  13      274.22      468.86     82.10 o 
  -3  -4  13      249.99      345.46    137.45 o 
  -2  -4  13      876.07      959.96    102.30 o 
  -1  -4  13      473.92      436.63    127.75 o 
   0  -4  13      506.94      610.60     88.28 o 
   1  -4  13       33.41       40.79     52.56 o 
   2  -4  13     1730.70     1825.77    128.93 o 
   3  -4  13      313.40      411.96     78.74 o 
   4  -4  13      735.88      749.56    112.64 o 
   5  -4  13       56.26      -25.35     40.01 o 
   6  -4  13      163.69      178.40     55.61 o 
   7  -4  13      176.80      138.65     66.67 o 
  -9  -3  13      216.99      166.02     89.48 o 
  -8  -3  13      158.86      238.25    108.89 o 
  -7  -3  13      535.22      527.18    127.21 o 
  -6  -3  13     1093.63     1255.96    171.41 o 
  -5  -3  13      375.90      504.08    121.82 o 
  -4  -3  13     3172.05     3140.98    166.85 o 
  -3  -3  13     1691.10     1710.54    229.09 o 
  -2  -3  13     2009.05     2208.29    147.70 o 
  -1  -3  13     1507.28     1562.37    252.27 o 
   0  -3  13      201.32      145.93     64.57 o 
   1  -3  13     1643.14     1847.91    177.88 o 
   2  -3  13     1126.05     1221.96    112.66 o 
   3  -3  13      639.08      539.58     67.29 o 
   4  -3  13       51.47       68.08     43.04 o 
   5  -3  13      128.61      153.94     51.78 o 
   6  -3  13      182.99      142.54     53.41 o 
   7  -3  13      267.92      322.23     87.03 o 
   8  -3  13      173.67      112.29     71.96 o 
  -9  -2  13      459.50      561.68    140.15 o 
  -8  -2  13       87.53       81.93     78.70 o 
  -7  -2  13     1143.60     1375.63    183.27 o 
  -6  -2  13      550.22      569.22    134.76 o 
  -5  -2  13      382.28      572.85     84.11 o 
  -4  -2  13      366.43      485.76    158.48 o 
  -3  -2  13     2885.23     3263.18    236.64 o 
  -2  -2  13      514.31      643.08     90.05 o 
  -1  -2  13     1987.32     2450.72    221.01 o 
   0  -2  13      969.47     1137.22    108.77 o 
   1  -2  13     3022.83     2886.19    160.24 o 
   2  -2  13      198.07      227.55     51.63 o 
   3  -2  13     1225.60     1058.81     88.90 o 
   4  -2  13      555.76      626.73     81.40 o 
   5  -2  13       33.32       -4.78     40.05 o 
   6  -2  13      437.86      496.18     68.80 o 
   7  -2  13      108.03      107.22     72.73 o 
   8  -2  13       45.74       41.54     68.57 o 
  -9  -1  13      184.44      167.10     91.64 o 
  -8  -1  13      249.37      431.23    126.13 o 
  -7  -1  13      433.99      419.37    115.35 o 
  -6  -1  13      749.06      658.70    135.84 o 
  -5  -1  13     2790.84     2820.50    154.08 o 
  -4  -1  13      937.79     1027.35    102.23 o 
  -3  -1  13     1004.37     1003.72    159.02 o 
  -2  -1  13      206.23      234.08     69.40 o 
  -1  -1  13      105.82      124.29     61.13 o 
   0  -1  13      300.58      257.93    106.19 o 
   1  -1  13      349.92      415.35     79.00 o 
   2  -1  13      452.89      560.31     84.92 o 
   3  -1  13      165.03      242.28     51.58 o 
   4  -1  13       98.36      110.32     45.87 o 
   5  -1  13     1825.43     1791.89    108.98 o 
   6  -1  13       33.18      -48.86     32.58 o 
   7  -1  13       72.41      131.81     62.10 o 
   8  -1  13       34.16       46.84     63.22 o 
  -9   0  13       77.64      122.90     80.86 o 
  -8   0  13      600.44      739.56    146.62 o 
  -7   0  13      202.76      104.57     73.31 o 
  -6   0  13      721.18      749.87     90.71 o 
  -5   0  13     1699.97     1841.35    163.87 o 
  -4   0  13      421.42      445.26     77.33 o 
  -3   0  13      368.09      317.49     91.64 o 
  -2   0  13     1760.08     2073.50    209.15 o 
  -1   0  13        3.74       32.95     51.02 o 
   0   0  13     8407.38     8954.08    433.93 o 
   1   0  13       93.92      157.78     63.78 o 
   2   0  13      410.67      364.37     73.96 o 
   3   0  13      327.69      310.77     55.96 o 
   4   0  13      491.33      440.42     79.16 o 
   5   0  13       51.13       26.90     49.31 o 
   6   0  13      609.86      596.17     88.17 o 
   7   0  13        2.27       24.32     56.03 o 
   8   0  13       25.78      -15.60     56.00 o 
  -9   1  13      184.95      174.65     83.01 o 
  -8   1  13      261.20      354.69    117.51 o 
  -7   1  13      438.95      291.08     97.03 o 
  -6   1  13      732.74      741.55     89.88 o 
  -5   1  13     2833.37     2656.38    194.05 o 
  -4   1  13      879.72      946.52     98.09 o 
  -3   1  13      934.45     1015.96    103.24 o 
  -2   1  13      135.21      378.07    123.44 o 
  -1   1  13       91.97       71.12    156.86 o 
   0   1  13      271.75      148.63     66.30 o 
   1   1  13      346.20      432.60     77.51 o 
   2   1  13      463.05      480.91     80.54 o 
   3   1  13      180.11      268.79     69.82 o 
   4   1  13       94.12       46.12     41.89 o 
   5   1  13     1846.03     1897.87    139.36 o 
   6   1  13       32.01        8.27     51.42 o 
   7   1  13       68.03       75.63     61.24 o 
   8   1  13       28.10      -53.84    104.57 o 
  -9   2  13      467.66      431.23    127.21 o 
  -8   2  13       86.10       23.72     72.23 o 
  -7   2  13     1131.13     1072.69    166.02 o 
  -6   2  13      531.14      532.69     83.60 o 
  -5   2  13      361.41      541.60     81.56 o 
  -4   2  13      340.02      264.69     72.77 o 
  -3   2  13     2925.95     2966.53    215.62 o 
  -2   2  13      570.56      462.75     78.95 o 
  -1   2  13     2051.38     2105.95    160.09 o 
   0   2  13      917.50      857.10     97.77 o 
   1   2  13     2979.42     2955.34    183.27 o 
   2   2  13      172.68      169.97     64.35 o 
   3   2  13     1213.47     1257.00    327.74 o 
   4   2  13      573.18      496.58     85.71 o 
   5   2  13       33.16       20.58     51.61 o 
   6   2  13      447.36      593.25    126.13 o 
   7   2  13      107.50      134.26     98.64 o 
   8   2  13       46.30       54.38     65.76 o 
  -9   3  13      221.77      422.61    128.29 o 
  -8   3  13      163.89      235.02    100.26 o 
  -7   3  13      533.72      557.11     83.31 o 
  -6   3  13     1117.15     1118.13    106.52 o 
  -5   3  13      372.32      480.02    101.88 o 
  -4   3  13     3252.13     3033.49    161.12 o 
  -3   3  13     1725.19     1657.84    142.31 o 
  -2   3  13     2057.96     2178.90    138.04 o 
  -1   3  13     1568.56     1464.73    119.93 o 
   0   3  13      229.96      261.30     71.00 o 
   1   3  13     1601.01     1688.52    127.43 o 
   2   3  13     1108.92     1325.98    152.01 o 
   3   3  13      635.78      733.80    223.16 o 
   4   3  13       53.91       99.18     58.17 o 
   5   3  13      122.85      166.65     56.56 o 
   6   3  13      174.35      148.09     65.85 o 
   7   3  13      277.15      327.10     81.05 o 
   8   3  13      171.78      244.77    108.35 o 
  -8   4  13      580.00      401.04    118.59 o 
  -7   4  13      279.45      286.36     78.70 o 
  -6   4  13      547.06      659.54    240.41 o 
  -5   4  13      110.75       81.90     54.10 o 
  -4   4  13      262.54      295.94     67.33 o 
  -3   4  13      251.52      327.05     70.88 o 
  -2   4  13      791.40      852.21     97.07 o 
  -1   4  13      410.29      351.21     95.41 o 
   0   4  13      508.09      489.60     80.57 o 
   1   4  13       36.51      102.83     46.15 o 
   2   4  13     1751.66     1987.71    222.62 o 
   3   4  13      353.52      394.43     77.62 o 
   4   4  13      743.86      670.85     91.48 o 
   5   4  13       49.66      -40.97     78.70 o 
   6   4  13      161.95      279.98     98.64 o 
   7   4  13      181.00      176.38    147.70 o 
  -8   5  13      226.89      233.94    106.73 o 
  -7   5  13      108.99      129.27     57.56 o 
  -6   5  13      615.21      520.75     81.33 o 
  -5   5  13      785.11      743.24     91.93 o 
  -4   5  13     1302.05      996.16    171.41 o 
  -3   5  13      573.61      585.62     93.25 o 
  -2   5  13       30.03       87.92     53.88 o 
  -1   5  13     1151.60      927.56    213.46 o 
   0   5  13      280.48      300.13     76.13 o 
   1   5  13      102.13      121.43     47.95 o 
   2   5  13       15.78       25.29     41.81 o 
   3   5  13      751.58      621.06     69.93 o 
   4   5  13      594.35      442.18     79.65 o 
   5   5  13       40.00      -90.56     72.23 o 
   6   5  13       98.82      167.10    109.96 o 
   7   5  13       31.75        9.70     81.93 o 
  -7   6  13      164.54      175.33     63.22 o 
  -6   6  13      385.55      339.19     73.97 o 
  -5   6  13       72.10       79.66     55.51 o 
  -4   6  13      405.87      442.87     86.79 o 
  -3   6  13      195.20      174.91     61.36 o 
  -2   6  13       31.18       11.34     47.46 o 
  -1   6  13     2697.57     3090.85    246.88 o 
   0   6  13      104.89       93.87     43.78 o 
   1   6  13     1465.66     1431.20    180.05 o 
   2   6  13      152.67      141.66     50.30 o 
   3   6  13      112.47      208.58     84.99 o 
   4   6  13      257.35      291.98     56.51 o 
   5   6  13       42.29      114.28    102.42 o 
   6   6  13       24.13       -4.31     95.95 o 
  -7   7  13       84.54       77.62     72.23 o 
  -6   7  13      448.85      338.26     80.86 o 
  -5   7  13      375.55      352.34    122.90 o 
  -4   7  13      804.49      720.27     90.56 o 
  -3   7  13       10.47       -0.72     49.93 o 
  -2   7  13      180.86      144.46     57.02 o 
  -1   7  13      108.15      115.45     49.67 o 
   0   7  13       11.12       66.33     45.67 o 
   1   7  13        5.30      -10.15     40.39 o 
   2   7  13        1.68       24.49     42.09 o 
   3   7  13        1.07       13.47     43.02 o 
   4   7  13      431.25      475.93    189.74 o 
   5   7  13      231.80      472.20    117.51 o 
   6   7  13       83.54      283.53     97.03 o 
  -6   8  13      226.69      162.79     90.56 o 
  -5   8  13      167.26      142.31     89.48 o 
  -4   8  13       41.48       26.95     70.07 o 
  -3   8  13       34.15       56.06     72.23 o 
  -2   8  13      311.32      325.58     94.87 o 
  -1   8  13      319.07      225.14     69.39 o 
   0   8  13      741.76      486.36     82.37 o 
   1   8  13      219.79      250.09     69.30 o 
   2   8  13      351.54      359.11     97.03 o 
   3   8  13      233.74      312.01     70.78 o 
   4   8  13        7.75       60.37     70.07 o 
   5   8  13       82.89      123.98     73.31 o 
  -5   9  13      487.61      460.34    112.12 o 
  -4   9  13        6.02       40.97     78.70 o 
  -3   9  13      582.07      437.70    109.96 o 
  -2   9  13      194.12      233.75     78.41 o 
  -1   9  13       65.83       35.70     88.40 o 
   0   9  13       13.25      -26.30     50.59 o 
   1   9  13       18.60       35.01     57.76 o 
   2   9  13      244.44      165.52    139.07 o 
   3   9  13       19.97        0.90     47.19 o 
   4   9  13        7.65       65.76     83.01 o 
  -3  10  13      152.05      190.82     85.17 o 
  -2  10  13       51.67      -15.15     58.43 o 
  -1  10  13       37.82      -26.67     48.26 o 
   0  10  13       49.47      -25.24     55.58 o 
   1  10  13       99.80       63.86     63.20 o 
   2  10  13       64.48       68.42    111.04 o 
  -3  -9  14      167.66       19.41     80.86 o 
  -2  -9  14       22.54      -17.25     70.07 o 
  -1  -9  14      240.53      176.80     95.95 o 
   0  -9  14      189.22      153.09     92.71 o 
   1  -9  14      121.51       76.54     81.93 o 
  -3  -8  14        0.22       20.48     74.39 o 
  -2  -8  14       87.25        1.08     72.23 o 
  -1  -8  14      599.57      464.65    116.43 o 
   0  -8  14      203.14      116.43     88.40 o 
   1  -8  14       49.66       21.56     70.07 o 
   2  -8  14      132.78      160.63     89.48 o 
   3  -8  14      116.83      103.50     81.93 o 
  -3  -7  14       73.32       -9.70     71.15 o 
  -2  -7  14      419.90      727.70    133.68 o 
  -1  -7  14       74.13       87.32     84.09 o 
   0  -7  14      441.79      230.71     95.95 o 
   1  -7  14      112.75      160.63     85.17 o 
   2  -7  14      244.14      392.42    109.96 o 
   3  -7  14       64.47        8.62     64.68 o 
   4  -7  14      172.25      123.98     80.86 o 
   5  -7  14      131.77       63.61     81.93 o 
  -7  -6  14      189.30      238.25     97.03 o 
  -6  -6  14      199.68      503.46    118.59 o 
  -5  -6  14      594.25      749.26    145.54 o 
  -4  -6  14      321.86      354.98     76.95 o 
  -3  -6  14     1674.44     1306.55    118.80 o 
  -2  -6  14      114.45      105.93     59.40 o 
  -1  -6  14      779.58      953.87    168.72 o 
   0  -6  14      204.47      221.44     73.31 o 
   1  -6  14      117.86       42.72     59.57 o 
   2  -6  14       80.69       28.55     52.21 o 
   3  -6  14      519.94      408.05    109.96 o 
   4  -6  14        6.22      -25.96     53.08 o 
   5  -6  14       12.35      -15.74     61.45 o 
   6  -6  14      290.39      312.01     83.10 o 
  -7  -5  14      390.10      543.35    135.84 o 
  -6  -5  14      299.33      329.89    112.12 o 
  -5  -5  14      216.11      254.43     97.03 o 
  -4  -5  14      195.97      192.35     67.84 o 
  -3  -5  14      246.28      292.73     72.42 o 
  -2  -5  14     1101.31     1115.75    115.71 o 
  -1  -5  14      434.23      553.81    126.13 o 
   0  -5  14       10.90        9.31     54.00 o 
   1  -5  14     1981.23     1562.31    129.49 o 
   2  -5  14      290.73      322.89     77.45 o 
   3  -5  14       75.74       26.91     78.16 o 
   4  -5  14      425.10      317.35     75.15 o 
   5  -5  14       31.09      -37.27     51.91 o 
   6  -5  14      187.60      220.57     78.42 o 
  -8  -4  14       51.03      171.41     99.18 o 
  -7  -4  14      157.56      251.19    102.42 o 
  -6  -4  14      494.03      458.18    122.90 o 
  -5  -4  14       42.13       38.81     69.00 o 
  -4  -4  14     2338.89     2512.07    153.29 o 
  -3  -4  14      169.13      178.92     66.31 o 
  -2  -4  14      178.52      103.56     66.30 o 
  -1  -4  14      123.49       83.32     62.10 o 
   0  -4  14       24.57       30.40     53.82 o 
   1  -4  14        5.91      -13.25     49.46 o 
   2  -4  14       20.86      -25.17     51.22 o 
   3  -4  14       46.61      145.93     63.78 o 
   4  -4  14      178.88      126.21     79.78 o 
   5  -4  14      174.32      237.50     59.27 o 
   6  -4  14      482.62      427.81     73.27 o 
   7  -4  14       12.86        6.09     65.54 o 
  -8  -3  14      422.98      533.65    140.15 o 
  -7  -3  14      135.89      269.52    111.04 o 
  -6  -3  14      360.92      396.73    128.29 o 
  -5  -3  14      331.21      518.31     87.81 o 
  -4  -3  14      484.53      533.56    110.50 o 
  -3  -3  14      321.35      234.36     73.67 o 
  -2  -3  14      503.41      664.39     96.49 o 
  -1  -3  14      948.58     1106.52    115.65 o 
   0  -3  14     2348.81     2483.08    316.42 o 
   1  -3  14     1749.30     1590.24    492.14 o 
   2  -3  14      619.61      638.91     98.10 o 
   3  -3  14      146.23       81.73     59.91 o 
   4  -3  14       82.30      115.63     49.29 o 
   5  -3  14      145.12       47.43     45.67 o 
   6  -3  14       51.62       43.55     48.20 o 
   7  -3  14      197.53       47.86     66.83 o 
  -8  -2  14      348.23      364.39    114.28 o 
  -7  -2  14      262.72      302.94    117.51 o 
  -6  -2  14      136.11      202.68     99.18 o 
  -5  -2  14     3138.60     3375.46    233.94 o 
  -4  -2  14       88.79       19.77     51.82 o 
  -3  -2  14     3606.58     4020.03    195.08 o 
  -2  -2  14       20.20      -14.01     54.32 o 
  -1  -2  14      330.09      399.24     81.37 o 
   0  -2  14      204.94      238.30     89.48 o 
   1  -2  14      194.55      190.06     67.99 o 
   2  -2  14      612.13      685.49     95.44 o 
   3  -2  14      521.94      454.72     98.39 o 
   4  -2  14       18.51      -30.52     37.16 o 
   5  -2  14      453.91      559.21     72.20 o 
   6  -2  14      432.44      294.66     79.45 o 
   7  -2  14       77.07      136.63     78.70 o 
  -8  -1  14      228.34      348.22    114.28 o 
  -7  -1  14      631.05      776.22    155.24 o 
  -6  -1  14      634.00      788.07    154.16 o 
  -5  -1  14      554.07      774.75    133.14 o 
  -4  -1  14       42.10      -24.22     45.71 o 
  -3  -1  14     1041.33     1075.33    111.24 o 
  -2  -1  14      736.63      879.03    167.64 o 
  -1  -1  14     1185.23     1622.40    131.01 o 
   0  -1  14      809.77     1151.58    192.98 o 
   1  -1  14       52.23      125.39     63.02 o 
   2  -1  14     1340.73      872.50    167.64 o 
   3  -1  14     1122.35     1130.66    113.20 o 
   4  -1  14       67.99      118.37     43.49 o 
   5  -1  14      332.29      264.45     87.34 o 
   6  -1  14       22.34      -56.59     37.73 o 
   7  -1  14      379.60      436.40    122.90 o 
  -8   0  14      172.38      294.31    109.96 o 
  -7   0  14      353.23      365.47    116.43 o 
  -6   0  14     1310.35     1230.56    256.04 o 
  -5   0  14      116.06      133.84     63.17 o 
  -4   0  14     1854.23     2044.28    139.62 o 
  -3   0  14      423.60      409.10     78.87 o 
  -2   0  14     2586.38     2622.82    213.46 o 
  -1   0  14       36.48       23.96     53.21 o 
   0   0  14      127.14       94.22     56.84 o 
   1   0  14      557.82      454.66    102.96 o 
   2   0  14     2796.77     3132.17    263.05 o 
   3   0  14       16.22      -18.85     48.80 o 
   4   0  14      310.46      326.17    152.55 o 
   5   0  14       12.99       11.27     42.57 o 
   6   0  14        2.35      -38.13     49.53 o 
   7   0  14      111.30       12.87     58.17 o 
  -8   1  14      237.30      265.21    100.26 o 
  -7   1  14      670.67      905.58    161.71 o 
  -6   1  14      621.55      702.99     94.67 o 
  -5   1  14      539.00      544.50     87.26 o 
  -4   1  14       42.62       14.74     53.10 o 
  -3   1  14     1007.41     1032.87    108.50 o 
  -2   1  14      755.14      733.42     96.28 o 
  -1   1  14     1238.11     1090.01    257.66 o 
   0   1  14      828.10      924.88    105.11 o 
   1   1  14       60.13       77.38     60.09 o 
   2   1  14     1352.54     1090.08    132.60 o 
   3   1  14     1147.90     1298.79    142.85 o 
   4   1  14       65.72       65.76     58.93 o 
   5   1  14      326.92      320.11     59.80 o 
   6   1  14       18.66       63.40     58.28 o 
   7   1  14      375.21      381.79     90.71 o 
  -8   2  14      347.25      334.20    123.98 o 
  -7   2  14      248.25      418.29    130.45 o 
  -6   2  14      157.88      192.72     65.36 o 
  -5   2  14     3135.92     3170.89    170.67 o 
  -4   2  14       86.21       47.09     73.31 o 
  -3   2  14     3583.77     3339.59    179.73 o 
  -2   2  14       31.83       50.82     56.69 o 
  -1   2  14      309.64      316.95     76.60 o 
   0   2  14      208.83      248.42     70.97 o 
   1   2  14      229.15      146.43     63.41 o 
   2   2  14      609.15      684.89    170.34 o 
   3   2  14      512.07      519.98     85.42 o 
   4   2  14       18.13       -9.40    109.96 o 
   5   2  14      446.44      525.58     86.72 o 
   6   2  14      436.39      379.43     85.13 o 
   7   2  14       73.67       66.03     65.54 o 
  -8   3  14      431.91      707.22    156.32 o 
  -7   3  14      140.41       95.95     85.17 o 
  -6   3  14      349.19      396.82     80.03 o 
  -5   3  14      347.24      432.38     81.83 o 
  -4   3  14      474.80      557.98     87.19 o 
  -3   3  14      302.87      275.86     72.56 o 
  -2   3  14      526.16      487.30     84.91 o 
  -1   3  14      920.92      903.52    285.69 o 
   0   3  14     2310.47     2734.65    158.25 o 
   1   3  14     1780.50     1828.56    133.84 o 
   2   3  14      615.89      586.79    104.03 o 
   3   3  14      140.80       91.18     62.33 o 
   4   3  14       91.48      113.90     61.82 o 
   5   3  14      141.87      205.91     90.56 o 
   6   3  14       48.23      -91.64     83.01 o 
   7   3  14      203.90      234.44     77.69 o 
  -8   4  14       49.73       36.65     71.15 o 
  -7   4  14      150.60      188.01     69.17 o 
  -6   4  14      497.80      302.66     72.99 o 
  -5   4  14       42.78       38.54     57.68 o 
  -4   4  14     2326.56     2095.78    183.27 o 
  -3   4  14      160.72       65.61     56.02 o 
  -2   4  14      170.58      158.22     87.32 o 
  -1   4  14      111.32      -12.94    116.43 o 
   0   4  14       22.31      -16.46     52.54 o 
   1   4  14        7.26       66.53     54.34 o 
   2   4  14       16.29      -15.47     37.19 o 
   3   4  14       42.27      133.66     61.86 o 
   4   4  14      184.22      243.28     71.97 o 
   5   4  14      170.57       51.75     97.03 o 
   6   4  14      495.83      213.46    114.28 o 
   7   4  14       11.18      -85.17     81.93 o 
  -7   5  14      406.59      432.66     82.33 o 
  -6   5  14      279.30      349.87    134.76 o 
  -5   5  14      212.32      252.84     70.11 o 
  -4   5  14      192.82      145.84     62.29 o 
  -3   5  14      234.46      196.21     66.26 o 
  -2   5  14     1142.55     1134.77    299.17 o 
  -1   5  14      481.49      505.85    112.12 o 
   0   5  14       19.30      -47.93     43.40 o 
   1   5  14     1952.49     1700.19    132.10 o 
   2   5  14      292.99      265.09     91.45 o 
   3   5  14       77.91      100.28     44.57 o 
   4   5  14      428.72      579.52    206.45 o 
   5   5  14       25.30      -44.20     86.25 o 
   6   5  14      187.59       89.48    109.96 o 
  -7   6  14      180.89      200.00     68.83 o 
  -6   6  14      198.72      233.72    116.43 o 
  -5   6  14      592.08      419.14     79.65 o 
  -4   6  14      318.72      215.80     68.12 o 
  -3   6  14     1705.81     1513.27    319.11 o 
  -2   6  14       99.82      124.02     60.60 o 
  -1   6  14      774.86      965.69    381.10 o 
   0   6  14      217.43      241.42    137.45 o 
   1   6  14      112.01      199.02     53.43 o 
   2   6  14       84.25      102.32     47.07 o 
   3   6  14      533.36      725.92     78.34 o 
   4   6  14        6.21       22.46     41.88 o 
   5   6  14       12.32       76.46     56.65 o 
   6   6  14      281.51       34.50    104.57 o 
  -6   7  14      209.89      254.55     67.99 o 
  -5   7  14       44.27       98.54     57.80 o 
  -4   7  14       16.98       58.84     54.44 o 
  -3   7  14       66.34       80.39    111.58 o 
  -2   7  14      441.86      519.00     83.92 o 
  -1   7  14       61.63       57.07     72.77 o 
   0   7  14      431.46      422.47     79.53 o 
   1   7  14      115.49      120.97     50.75 o 
   2   7  14      248.84      204.31     56.37 o 
   3   7  14       63.08       52.64     44.77 o 
   4   7  14      176.65      212.70    109.42 o 
   5   7  14      137.96      324.50    105.65 o 
  -5   8  14       73.07       37.73     71.15 o 
  -3   8  14        0.65       85.17     76.54 o 
  -2   8  14       85.71      113.20     80.86 o 
  -1   8  14      605.98      507.77    114.28 o 
   0   8  14      216.18      180.78     67.99 o 
   1   8  14       50.14       70.86     58.46 o 
   2   8  14      130.38        7.69     69.00 o 
   3   8  14      115.53      100.75     56.40 o 
   4   8  14       82.26      161.71     90.56 o 
  -4   9  14       31.70       36.65     72.23 o 
  -3   9  14      165.35       44.20     70.07 o 
  -2   9  14       25.61       67.92     75.47 o 
  -1   9  14      229.44      229.63     93.79 o 
   0   9  14      189.01      212.65     70.88 o 
   1   9  14      120.94      118.36     64.58 o 
   2   9  14       30.25       42.16     58.63 o 
   3   9  14       30.29       35.31     56.71 o 
  -1  -9  15       22.19       81.93     77.62 o 
   0  -9  15       67.55       56.06     85.17 o 
  -3  -8  15       61.60       26.95     89.48 o 
  -2  -8  15      289.66      402.12    120.74 o 
  -1  -8  15       32.05      -60.37     73.31 o 
   0  -8  15       99.41      172.49     92.71 o 
   1  -8  15      160.49      116.43     90.56 o 
   2  -8  15      372.15      192.98     89.48 o 
  -3  -7  15      204.14      286.77    108.89 o 
  -2  -7  15      355.86      343.91    112.12 o 
  -1  -7  15       75.47      -14.01     73.31 o 
   0  -7  15       14.53       -8.62     73.31 o 
   1  -7  15        6.01      -44.20     64.68 o 
   2  -7  15       10.96       35.58     71.15 o 
   3  -7  15       27.03      -65.76     64.68 o 
   4  -7  15       31.06       76.54     75.47 o 
  -6  -6  15       85.21      201.60     93.79 o 
  -5  -6  15      108.13      186.51     93.79 o 
  -4  -6  15      169.37      163.61     66.67 o 
  -3  -6  15       17.99       94.55     71.15 o 
  -2  -6  15      231.15      264.89     76.59 o 
  -1  -6  15      436.23      420.88    140.15 o 
   0  -6  15       38.49      -51.43     50.85 o 
   1  -6  15     1045.13     1317.64    385.41 o 
   2  -6  15       60.72       97.09     64.68 o 
   3  -6  15       63.37       42.89     60.62 o 
   4  -6  15      107.32       43.86     97.03 o 
   5  -6  15       17.63      -14.03     72.77 o 
  -6  -5  15      382.90      437.70    133.68 o 
  -5  -5  15      534.26      489.45    135.84 o 
  -4  -5  15      839.82      872.43    108.05 o 
  -3  -5  15      465.70      402.10     84.79 o 
  -2  -5  15      479.78      523.67     91.10 o 
  -1  -5  15      261.79      285.85     80.81 o 
   0  -5  15       57.58      105.20     65.36 o 
   1  -5  15       40.82       85.56     61.86 o 
   2  -5  15       85.07      227.28     68.60 o 
   3  -5  15      591.76      512.35     92.32 o 
   4  -5  15       36.32       67.75     63.20 o 
   5  -5  15        3.61      -69.65     54.18 o 
  -7  -4  15       53.54      148.77    103.50 o 
  -6  -4  15      796.52      760.04    158.48 o 
  -5  -4  15      103.73       89.48     84.09 o 
  -4  -4  15       16.62       65.87     60.53 o 
  -3  -4  15       19.92      -44.82     49.16 o 
  -2  -4  15     1113.59     1058.14    116.50 o 
  -1  -4  15       88.00       35.36     67.92 o 
   0  -4  15      896.49      800.99    105.13 o 
   1  -4  15      101.21      132.12     73.85 o 
   2  -4  15      322.13      297.49     77.73 o 
   3  -4  15       61.14       14.97     69.00 o 
   4  -4  15      232.47      185.67     71.65 o 
   5  -4  15       51.19       35.71     51.50 o 
   6  -4  15       60.26       89.16     56.97 o 
  -7  -3  15      160.59      144.46     94.87 o 
  -6  -3  15      406.29      512.09    137.99 o 
  -5  -3  15      255.22      344.05     98.10 o 
  -4  -3  15      979.29      972.89    124.52 o 
  -3  -3  15      530.65      546.32    131.53 o 
  -2  -3  15     1230.60     1020.87    115.88 o 
  -1  -3  15      935.69     1000.70    113.97 o 
   0  -3  15      147.81      238.79     85.71 o 
   1  -3  15      143.33       99.30     63.93 o 
   2  -3  15      150.64      319.38    146.08 o 
   3  -3  15      798.71      926.67    108.52 o 
   4  -3  15      190.01      207.97     56.94 o 
   5  -3  15       12.88       -1.88     47.03 o 
   6  -3  15       64.26       21.20     51.63 o 
  -7  -2  15      582.46      606.96    142.31 o 
  -6  -2  15      147.19       76.54     91.64 o 
  -5  -2  15      528.22      658.09     99.65 o 
  -4  -2  15      153.89      153.70     67.27 o 
  -3  -2  15      383.48      447.59     88.33 o 
  -2  -2  15      190.26      222.37     77.41 o 
  -1  -2  15     1018.76     1329.80    126.32 o 
   0  -2  15      182.75      254.28    155.78 o 
   1  -2  15      369.40      376.34     84.09 o 
   2  -2  15      670.05      830.28    104.07 o 
   3  -2  15      588.90      685.40    100.06 o 
   4  -2  15      507.98      605.55    107.81 o 
   5  -2  15      108.47       42.02     45.53 o 
   6  -2  15       51.30       89.85     53.21 o 
  -7  -1  15      313.54      221.01    106.73 o 
  -6  -1  15      229.18      181.12    105.65 o 
  -5  -1  15      926.78      935.13    108.44 o 
  -4  -1  15     1240.97     1157.81    145.54 o 
  -3  -1  15     2223.61     2493.38    157.49 o 
  -2  -1  15      448.63      679.36    141.23 o 
  -1  -1  15       49.80       60.88     59.40 o 
   0  -1  15      113.74      232.26     72.99 o 
   1  -1  15       54.55       18.87     57.71 o 
   2  -1  15       41.64      178.85     81.39 o 
   3  -1  15       41.62       59.99     54.63 o 
   4  -1  15      107.02       88.44    126.13 o 
   5  -1  15      201.86      124.06     70.29 o 
   6  -1  15       10.76       52.14     46.11 o 
  -7   0  15        6.26       12.94     71.15 o 
  -6   0  15      192.98      180.15     63.24 o 
  -5   0  15      174.59      227.70     69.62 o 
  -4   0  15       14.98       56.66     55.43 o 
  -3   0  15      404.88      636.99     93.93 o 
  -2   0  15      202.50      443.94    127.21 o 
  -1   0  15       24.28      -12.56     50.18 o 
   0   0  15     3313.79     3611.63    187.02 o 
   1   0  15       13.23        1.63     54.43 o 
   2   0  15     1962.75     2166.83    148.67 o 
   3   0  15      233.15      163.99     80.32 o 
   4   0  15       62.20       41.38    105.11 o 
   5   0  15       84.26      155.03     66.15 o 
   6   0  15       10.84      -38.81     80.86 o 
  -7   1  15      321.55      319.11    117.51 o 
  -6   1  15      228.92      285.58     70.88 o 
  -5   1  15      937.98      936.48    168.72 o 
  -4   1  15     1235.92     1006.11    168.18 o 
  -3   1  15     2262.96     2481.41    160.88 o 
  -2   1  15      442.65      450.81     87.01 o 
  -1   1  15       49.23       23.89     54.39 o 
   0   1  15      121.30      286.15     75.78 o 
   1   1  15       57.45       90.05     62.33 o 
   2   1  15       40.31       56.33     58.24 o 
   3   1  15       42.33       27.19     55.97 o 
   4   1  15      103.11       11.73     58.58 o 
   5   1  15      215.74      323.33    102.42 o 
   6   1  15        9.20      -18.33     87.32 o 
  -7   2  15      575.43      436.62    135.84 o 
  -6   2  15      171.40      228.16     69.75 o 
  -5   2  15      527.52      449.87     84.13 o 
  -4   2  15      153.95       70.82     61.06 o 
  -3   2  15      390.79      504.35     89.54 o 
  -2   2  15      193.86      244.43     74.27 o 
  -1   2  15     1019.03     1132.48    117.05 o 
   0   2  15      193.66      274.39     75.16 o 
   1   2  15      390.46      279.99     77.37 o 
   2   2  15      652.71      522.42     88.82 o 
   3   2  15      587.83      621.70     93.90 o 
   4   2  15      503.85      419.92    178.96 o 
   5   2  15      110.32       61.60     64.68 o 
   6   2  15       42.92      -79.78     91.64 o 
  -7   3  15      166.90      255.50    117.51 o 
  -6   3  15      388.87      414.05     82.11 o 
  -5   3  15      259.58      265.11     71.66 o 
  -4   3  15      959.00      909.84    109.82 o 
  -3   3  15      529.61      558.45     90.02 o 
  -2   3  15     1210.58     1150.67    116.98 o 
  -1   3  15      899.46      995.30    125.60 o 
   0   3  15      152.37      150.47     63.78 o 
   1   3  15      138.33      265.71     80.86 o 
   2   3  15      135.89      133.47     75.47 o 
   3   3  15      821.91      765.61    102.18 o 
   4   3  15      187.26      197.29     71.18 o 
   5   3  15       13.59     -119.67     79.78 o 
   6   3  15       56.16      -15.09    100.26 o 
  -7   4  15       48.92      128.78     62.16 o 
  -6   4  15      808.32      886.22    341.75 o 
  -5   4  15      108.13       85.99     62.86 o 
  -4   4  15       15.20       93.52     60.98 o 
  -3   4  15       21.41       28.81     53.21 o 
  -2   4  15     1122.31     1091.35    128.83 o 
  -1   4  15       93.37      103.01     60.75 o 
   0   4  15      893.85     1097.67    114.32 o 
   1   4  15      107.97      120.59     65.39 o 
   2   4  15      314.98      147.62     68.46 o 
   3   4  15       66.29      157.17    169.26 o 
   4   4  15      231.29      205.97     70.76 o 
   5   4  15       57.30       11.86    102.42 o 
   6   4  15       60.68       31.26     99.18 o 
  -6   5  15      368.33      317.18     76.74 o 
  -5   5  15      520.68      523.25    128.83 o 
  -4   5  15      833.01      840.06    262.51 o 
  -3   5  15      473.95      416.40     83.92 o 
  -2   5  15      470.44      450.09     92.18 o 
  -1   5  15      261.84      240.99     72.75 o 
   0   5  15       49.21       53.32    103.50 o 
   1   5  15       40.59      -75.20     50.13 o 
   2   5  15       91.74       24.55     56.81 o 
   3   5  15      582.76      560.65     70.47 o 
   4   5  15       31.93      101.49     53.91 o 
   5   5  15        7.66      -89.48     94.87 o 
  -6   6  15       87.68      135.86     61.40 o 
  -5   6  15      110.46       53.03     57.23 o 
  -4   6  15      171.19      162.00     67.38 o 
  -3   6  15       23.70       35.74     56.33 o 
  -2   6  15      226.67      357.93    136.38 o 
  -1   6  15      428.84      258.64     71.80 o 
   0   6  15       42.01       51.46     57.22 o 
   1   6  15     1054.22      955.14    240.41 o 
   2   6  15       59.34      108.72     63.67 o 
   3   6  15       62.25       48.96     46.02 o 
   4   6  15      107.89      102.67     51.27 o 
   5   6  15       15.31      126.83     91.10 o 
  -5   7  15      131.57      135.84     80.86 o 
  -4   7  15      555.63      625.09     94.13 o 
  -3   7  15      197.30      136.99     68.73 o 
  -2   7  15      343.26      511.10     93.25 o 
  -1   7  15       62.92      112.98     67.59 o 
   0   7  15       13.49       64.75     58.75 o 
   1   7  15        9.20       -1.02     51.19 o 
   2   7  15       11.25        2.08     45.11 o 
   3   7  15       26.65      101.89     56.33 o 
   4   7  15       31.86       52.83     77.62 o 
  -4   8  15       53.33      122.90     88.40 o 
  -3   8  15       57.26       72.23     67.92 o 
  -2   8  15      289.55      251.19     98.10 o 
  -1   8  15       35.11       22.64     72.23 o 
   0   8  15      112.17      212.38     92.71 o 
   1   8  15      158.51      148.77     89.48 o 
   2   8  15      361.38      339.52     79.77 o 
  -1   9  15       18.26      -47.44     60.37 o 
   0   9  15       70.59      162.79     81.93 o 
  -3  -7  16        0.30       44.20     88.40 o 
  -2  -7  16      129.50      154.16     99.18 o 
  -1  -7  16      173.70      127.21     98.10 o 
   0  -7  16      237.01      295.39    107.81 o 
   1  -7  16       75.19       19.41     74.39 o 
   2  -7  16       35.79       97.03     78.70 o 
  -4  -6  16      177.46      229.18     95.95 o 
  -3  -6  16      415.88      479.45     91.77 o 
  -2  -6  16       36.57       33.79     62.45 o 
  -1  -6  16      533.25      598.18    101.89 o 
   0  -6  16       13.00        8.97     59.23 o 
   1  -6  16       12.12       24.68     62.67 o 
   2  -6  16       55.11      -53.85     52.89 o 
   3  -6  16      197.63      258.12     83.59 o 
  -5  -5  16      155.73      416.14    134.76 o 
  -4  -5  16      109.16      142.78     69.05 o 
  -3  -5  16       27.87        5.84     59.40 o 
  -2  -5  16      193.15      226.23    206.99 o 
  -1  -5  16       71.41       99.98     72.56 o 
   0  -5  16      101.81       84.78     65.27 o 
   1  -5  16      402.09      496.30     96.88 o 
   2  -5  16       24.60       84.82     66.59 o 
   3  -5  16      519.13      487.60     93.78 o 
   4  -5  16      220.01      279.91     85.16 o 
  -6  -4  16      134.89      274.91    126.13 o 
  -5  -4  16       60.11      298.63    119.67 o 
  -4  -4  16     1303.99     1227.89    126.34 o 
  -3  -4  16      186.53      258.66     79.31 o 
  -2  -4  16     1414.87     1667.04    145.65 o 
  -1  -4  16       90.41       75.43     66.74 o 
   0  -4  16       13.64       -1.11     56.60 o 
   1  -4  16       45.52       17.85     61.99 o 
   2  -4  16        2.46       -1.42     53.05 o 
   3  -4  16       25.57       14.93     57.60 o 
   4  -4  16        5.72       26.16     61.03 o 
   5  -4  16       46.67       25.29     68.36 o 
  -6  -3  16      220.45      352.53    129.37 o 
  -5  -3  16      101.15       82.41     67.35 o 
  -4  -3  16      129.29      241.35     76.67 o 
  -3  -3  16       87.95      109.69     72.77 o 
  -2  -3  16      189.74      242.24     97.03 o 
  -1  -3  16       99.01      149.50     75.19 o 
   0  -3  16      597.30      711.48    105.11 o 
   1  -3  16      751.73      860.61    108.63 o 
   2  -3  16      549.91      505.21    154.16 o 
   3  -3  16      344.54      355.32     87.19 o 
   4  -3  16       60.68       95.11    102.42 o 
   5  -3  16      125.37      114.47     74.54 o 
  -6  -2  16      283.09      321.27    127.21 o 
  -5  -2  16      733.30      893.20    116.34 o 
  -4  -2  16       16.81      131.30     71.22 o 
  -3  -2  16     1576.72     1292.22    129.98 o 
  -2  -2  16       26.58       99.46     67.00 o 
  -1  -2  16      452.86      438.00     92.69 o 
   0  -2  16      210.62      237.88    140.15 o 
   1  -2  16       38.39       71.52     62.65 o 
   2  -2  16       14.45       36.19     60.37 o 
   3  -2  16       46.53      -31.19     56.37 o 
   4  -2  16      136.25      169.33     71.66 o 
   5  -2  16       39.84       24.15     66.30 o 
  -7  -1  16      289.80      404.28    135.84 o 
  -6  -1  16      457.43      490.52    142.31 o 
  -5  -1  16      565.12      563.27    101.51 o 
  -4  -1  16       77.88      119.14    140.15 o 
  -3  -1  16      111.45      184.57     73.52 o 
  -2  -1  16       90.39       63.74     64.50 o 
  -1  -1  16     1043.36     1208.32    341.21 o 
   0  -1  16      725.84      948.56    172.49 o 
   1  -1  16      100.71      129.59     66.30 o 
   2  -1  16      353.05      384.12     85.06 o 
   3  -1  16       94.57       67.56     63.17 o 
   4  -1  16       52.97      111.84     67.04 o 
   5  -1  16      278.74      281.60     82.42 o 
  -7   0  16      128.98      114.28     84.09 o 
  -6   0  16      337.47      201.60    104.57 o 
  -5   0  16      256.23      331.41     85.17 o 
  -4   0  16     1526.94     1309.51    128.66 o 
  -3   0  16        1.62       -0.60     54.65 o 
  -2   0  16     1373.46     1250.85    125.11 o 
  -1   0  16        7.17       39.73     60.37 o 
   0   0  16     1322.29     1866.65    182.73 o 
   1   0  16       57.84       74.66     62.69 o 
   2   0  16        0.34       -1.43     56.23 o 
   3   0  16       67.06       26.93     60.19 o 
   4   0  16     1024.66     1034.65    117.69 o 
   5   0  16        3.34        4.40     57.71 o 
  -7   1  16      267.35      550.90    146.62 o 
  -6   1  16      442.94      436.94     86.86 o 
  -5   1  16      567.21      642.91    121.28 o 
  -4   1  16       74.32       98.23     63.67 o 
  -3   1  16      108.04      137.97     69.20 o 
  -2   1  16       92.74      120.99     67.41 o 
  -1   1  16     1008.26     1391.75    131.96 o 
   0   1  16      712.39      942.47    114.49 o 
   1   1  16       98.47      199.36     72.12 o 
   2   1  16      351.46      375.46     83.59 o 
   3   1  16       87.12      207.37     73.37 o 
   4   1  16       51.05      -57.68     69.54 o 
   5   1  16      277.89      363.56    107.27 o 
  -6   2  16      281.12      193.40     76.93 o 
  -5   2  16      715.33      875.36    328.81 o 
  -4   2  16       17.74       72.55     65.99 o 
  -3   2  16     1590.57     1341.13    163.87 o 
  -2   2  16       29.74       96.99     63.78 o 
  -1   2  16      459.96      435.01     88.04 o 
   0   2  16      206.76      201.56     91.64 o 
   1   2  16       32.74      120.88     61.69 o 
   2   2  16       11.48      -31.17     54.81 o 
   3   2  16       41.73      -28.57     79.24 o 
   4   2  16      134.52      130.72     69.54 o 
   5   2  16       31.70      -13.42     61.65 o 
  -6   3  16      237.08      195.08     72.79 o 
  -5   3  16       98.54      120.12     65.21 o 
  -4   3  16      135.22      154.76    104.03 o 
  -3   3  16       88.42       99.28     85.71 o 
  -2   3  16      188.64      203.18     74.61 o 
  -1   3  16       95.97      279.82     77.73 o 
   0   3  16      617.91      781.19    107.09 o 
   1   3  16      763.34      782.68    169.26 o 
   2   3  16      545.70      565.18     93.91 o 
   3   3  16      352.56      225.25     91.10 o 
   4   3  16       61.31       33.65     64.58 o 
   5   3  16      122.52       23.72    107.81 o 
  -6   4  16      146.99      145.69     66.74 o 
  -5   4  16       63.50       64.57     62.62 o 
  -4   4  16     1303.20      908.54    109.56 o 
  -3   4  16      182.07      207.49     74.14 o 
  -2   4  16     1421.65     1334.56    411.83 o 
  -1   4  16       81.97       13.71    101.88 o 
   0   4  16       15.58        5.72     54.85 o 
   1   4  16       49.37      111.74     66.00 o 
   2   4  16        3.79        1.27     58.22 o 
   3   4  16       23.01      -46.90    160.09 o 
   4   4  16        5.13      -13.01     76.54 o 
   5   4  16       45.91       47.44    109.96 o 
  -5   5  16      162.85      169.37     70.68 o 
  -4   5  16      116.24      141.97     67.86 o 
  -3   5  16       25.51       29.51     72.23 o 
  -2   5  16      197.14      161.54     88.94 o 
  -1   5  16       75.45      101.03     64.15 o 
   0   5  16      101.84      128.85     63.94 o 
   1   5  16      410.12      509.27     90.89 o 
   2   5  16       20.66       35.47     56.32 o 
   3   5  16      507.16      487.29     89.61 o 
   4   5  16      218.27      135.19     71.89 o 
  -4   6  16      167.82      240.01     73.29 o 
  -3   6  16      421.01      318.38     83.38 o 
  -2   6  16       39.00      104.03     64.80 o 
  -1   6  16      530.97      520.00     93.91 o 
   0   6  16       12.50      107.07     74.93 o 
   1   6  16       12.45      -14.40     52.39 o 
   2   6  16       44.81       19.63     56.58 o 
   3   6  16      198.15      216.88    137.99 o 
  -3   7  16        0.27       60.37     79.78 o 
  -2   7  16      131.52      263.05    106.73 o 
  -1   7  16      174.81      131.03     81.39 o 
   0   7  16      236.06      451.71    115.35 o 
   1   7  16       77.11       56.06     79.78 o 
   2   7  16       35.10       19.41     75.47 o 
  -2  -6  17       59.27      129.25    155.78 o 
  -1  -6  17      147.08      191.78     76.36 o 
   0  -6  17       85.46       57.35     71.69 o 
   1  -6  17      360.75      466.72    108.35 o 
  -3  -5  17      468.81      511.36    100.80 o 
  -2  -5  17      359.94      397.93     91.58 o 
  -1  -5  17      237.63      345.44     90.56 o 
   0  -5  17        4.40       51.79     63.11 o 
   1  -5  17      105.81       71.74     61.16 o 
   2  -5  17       85.79       81.28     67.41 o 
  -4  -4  17      261.50      264.62     88.75 o 
  -3  -4  17       11.46       81.17    112.12 o 
  -2  -4  17      138.49      242.62     82.72 o 
  -1  -4  17       39.72       45.44     67.59 o 
   0  -4  17      609.24      658.88    105.94 o 
   1  -4  17       72.49       48.48     65.39 o 
   2  -4  17       70.55      138.64     74.48 o 
   3  -4  17       31.19       82.24     67.27 o 
  -5  -3  17      300.61      297.55    130.45 o 
  -4  -3  17      540.45      762.02    113.96 o 
  -3  -3  17      223.23      243.80     80.56 o 
  -2  -3  17      345.72      378.07    101.34 o 
  -1  -3  17      230.90      306.12     87.14 o 
   0  -3  17      307.66      235.94    118.05 o 
   1  -3  17      254.35      255.50     76.77 o 
   2  -3  17       30.95      151.72     71.49 o 
   3  -3  17       75.71       69.39     66.26 o 
   4  -3  17      239.69      285.21     83.13 o 
  -5  -2  17      463.66      626.88    109.76 o 
  -4  -2  17       62.78       63.27     64.22 o 
  -3  -2  17       21.73       88.59     63.41 o 
  -2  -2  17        2.50       65.65     93.79 o 
  -1  -2  17      494.37      517.17     99.18 o 
   0  -2  17       61.80      110.88     69.38 o 
   1  -2  17      610.91      553.22    136.38 o 
   2  -2  17      150.29      244.39     88.40 o 
   3  -2  17      203.28      169.82     70.96 o 
   4  -2  17       59.75       54.51     65.93 o 
  -5  -1  17      291.68      395.15     94.67 o 
  -4  -1  17      432.46      461.84     97.56 o 
  -3  -1  17     1301.70     1415.13    141.13 o 
  -2  -1  17      327.51      435.45     95.50 o 
  -1  -1  17      506.10      426.07     90.63 o 
   0  -1  17      167.01      218.79     73.30 o 
   1  -1  17       85.72      124.21     86.79 o 
   2  -1  17        8.30       57.91     61.18 o 
   3  -1  17        1.16      -21.75     53.95 o 
   4  -1  17       51.81       -8.49     59.82 o 
  -5   0  17       34.77      100.74     65.53 o 
  -4   0  17       31.40       86.37     61.06 o 
  -3   0  17      210.79      343.03     84.69 o 
  -2   0  17       38.96       34.72     56.03 o 
  -1   0  17       38.61      125.36     65.01 o 
   0   0  17      468.16      769.68    104.83 o 
   1   0  17        0.18       26.94     58.53 o 
   2   0  17      850.42     1196.70    126.38 o 
   3   0  17       64.76       -5.84     59.80 o 
   4   0  17       98.53       90.13     70.14 o 
  -5   1  17      304.18      420.89     94.33 o 
  -4   1  17      430.77      482.59     99.18 o 
  -3   1  17     1289.24     1113.16    123.66 o 
  -2   1  17      326.10      244.83     75.72 o 
  -1   1  17      509.16      556.10     94.87 o 
   0   1  17      155.00      225.88     99.72 o 
   1   1  17       89.99      107.27     72.23 o 
   2   1  17        9.38      -51.97    116.97 o 
   3   1  17        0.52      -33.26     55.51 o 
   4   1  17       56.15      -26.63     55.12 o 
  -5   2  17      465.88      473.23    181.66 o 
  -4   2  17       69.76      125.01     90.56 o 
  -3   2  17       21.37      110.99     71.77 o 
  -2   2  17        3.50       -7.21     59.03 o 
  -1   2  17      505.58      549.82    205.91 o 
   0   2  17       63.72       36.23     55.70 o 
   1   2  17      616.39      810.43    108.44 o 
   2   2  17      152.78      183.02    101.88 o 
   3   2  17      203.12       99.55     69.18 o 
   4   2  17       57.27       49.91     67.59 o 
  -5   3  17      300.20      269.75     96.49 o 
  -4   3  17      541.94      630.37    104.63 o 
  -3   3  17      227.76      281.38     83.16 o 
  -2   3  17      351.62      308.45     89.48 o 
  -1   3  17      231.71      305.60    133.68 o 
   0   3  17      308.23      283.06     78.49 o 
   1   3  17      260.17      326.24     85.70 o 
   2   3  17       32.19        5.54     57.59 o 
   3   3  17       75.54       66.80     62.36 o 
   4   3  17      234.49      244.78    154.16 o 
  -4   4  17      254.53      307.40     86.00 o 
  -3   4  17        8.93       58.33     63.67 o 
  -2   4  17      137.64      252.68     81.84 o 
  -1   4  17       39.64      132.13     66.72 o 
   0   4  17      600.02      674.47    169.26 o 
   1   4  17       73.79      112.73     62.81 o 
   2   4  17       73.24       88.23     66.81 o 
   3   4  17       24.32       97.29     65.39 o 
  -3   5  17      460.50      474.38     95.26 o 
  -2   5  17      362.47      383.63     88.59 o 
  -1   5  17      226.83      324.47     99.72 o 
   0   5  17        3.71       56.74     62.16 o 
   1   5  17      112.28      101.14     67.61 o 
   2   5  17       79.18       84.64     65.12 o 
  -2   6  17       53.12      122.87     68.60 o 
  -1   6  17      148.42      235.68     84.09 o 
   0   6  17       84.42       51.35     58.03 o 
   1   6  17      375.45      650.49    103.59 o 
  -2  -4  18      428.93      641.63    112.42 o 
  -1  -4  18       34.30       29.55    101.34 o 
   0  -4  18      227.73      255.74     94.33 o 
  -3  -3  18       74.20      209.01     73.79 o 
  -2  -3  18      166.06      263.11     85.14 o 
  -1  -3  18        0.25       20.72     57.47 o 
   0  -3  18      184.00      217.73     77.39 o 
   1  -3  18       69.62      167.72     72.81 o 
  -3  -2  18     1213.22     1233.33    162.25 o 
  -2  -2  18       35.34       76.53     69.39 o 
  -1  -2  18      571.20      690.45    107.73 o 
   0  -2  18       55.65       62.06     64.50 o 
   1  -2  18       11.89      106.84     69.19 o 
   2  -2  18      116.90      164.03     70.80 o 
  -4  -1  18      129.18      109.00    111.04 o 
  -3  -1  18       79.32      173.72     89.48 o 
  -2  -1  18       21.74       75.52     70.20 o 
  -1  -1  18      132.82      126.32    123.44 o 
   0  -1  18      131.74      196.02    128.83 o 
   1  -1  18      348.51      397.40     91.31 o 
   2  -1  18      271.89      276.32     84.42 o 
  -4   0  18      710.74      763.67    142.31 o 
  -3   0  18       51.92       86.76     73.31 o 
  -2   0  18      456.92      420.18    215.62 o 
  -1   0  18        5.84       -6.41     84.09 o 
   0   0  18      330.34      480.95    175.73 o 
   1   0  18        1.16       38.02     57.38 o 
   2   0  18       94.20       62.96     66.37 o 
  -4   1  18      132.00      214.85     71.27 o 
  -3   1  18       74.43       14.08     64.15 o 
  -2   1  18       22.25       82.34     83.01 o 
  -1   1  18      122.20      122.52     69.59 o 
   0   1  18      128.21      145.12     70.97 o 
   1   1  18      344.99      347.25     89.54 o 
   2   1  18      277.44      326.71     85.93 o 
  -3   2  18     1199.53     1026.96    123.75 o 
  -2   2  18       38.67       17.17     62.65 o 
  -1   2  18      570.99      651.63    163.33 o 
   0   2  18       51.99       79.06     63.41 o 
   1   2  18       12.71       25.80     64.21 o 
   2   2  18      114.24       26.58     61.87 o 
  -3   3  18       80.19      167.37     90.56 o 
  -2   3  18      149.97      166.85     73.59 o 
  -1   3  18        0.15        6.55     59.74 o 
   0   3  18      180.62      245.20     84.42 o 
   1   3  18       65.96       50.81    103.50 o 
  -2   4  18      442.88      453.28    161.71 o 
  -1   4  18       40.16      103.60     61.23 o 
   0   4  18      224.33      215.91     70.96 o 
                                                 
